# Supplementary material for: A Comparison of Aggregate P-Value Methods and Multivariate Statistics for Self-Contained Tests of Metabolic Pathway Analysis
Source: PLoS One. 2015 Apr 30;10(4):e0125081. doi: 10.1371/journal.pone.0125081 (PMC4415974; doi:10.1371/journal.pone.0125081)
Supplement: S1 File — (CSV) [file pone.0125081.s002.csv]

				Mffm_GROUP	IR	IR	IR	IR	IR	IR	IR	IR	IR	IR	IR	IR	IR	IR	IR	IR	IR	IR	IS	IR	IR	IR	IR	IR	IR	IR	IR	IR	IR	IR	IR	IR	IR	IR	IR	IR	IR	IR	IR	IR	IR	IR	IR	IR	IR
COMP_ID	LIB_ID	CHEMICAL_NAME	PATHWAY	COMPOUND/SAMPLE ID	DIAG-00001	DIAG-00002	DIAG-00003	DIAG-00004	DIAG-00005	DIAG-00006	DIAG-00007	DIAG-00008	DIAG-00009	DIAG-00010	DIAG-00011	DIAG-00012	DIAG-00013	DIAG-00014	DIAG-00015	DIAG-00016	DIAG-00017	DIAG-00018	DIAG-00019	DIAG-00020	DIAG-00021	DIAG-00022	DIAG-00023	DIAG-00024	DIAG-00025	DIAG-00026	DIAG-00027	DIAG-00028	DIAG-00029	DIAG-00030	DIAG-00031	DIAG-00032	DIAG-00033	DIAG-00034	DIAG-00035	DIAG-00036	DIAG-00037	DIAG-00038	DIAG-00039	DIAG-00040	DIAG-00041	DIAG-00042	DIAG-00043	DIAG-00044	DIAG-00045
1105	201	linoleate (18:2n6)	Polyunsaturated Fatty Acid (n3 and n6)	linoleate (18:2n6)	-0.018240755	-0.133318968	0.114386128	0.121840065	0.40100215	0.250980833	0.406466454	0.413215613	0.094968761	0.18537406	0.081807467	0.787614381	0.078451948	0.02898991	-0.193068784	0.373693654	-0.016295133	0	0.425353008	-0.018968507	-0.007040074	-0.368579322	0.024290388	-0.04561508	-0.022451236	0.544708743	-0.173414611	-0.619579946	-0.224158281	0.166742803	0.285032672	0.255232203	-0.937938036	0.005016095	0.175553252	0.072363303	0.288506633	0.290425218	0.142406583	0	0.562664982	0.201261566	-0.682984289	-0.394564026	0.266312783
1107	50	allantoin	Purine Metabolism, (Hypo)Xanthine/Inosine containing	allantoin	0.152681393	0.171613177	0.291997429	-0.688935372	-0.064831023	-0.173185525	0.046419588	-0.548301958	0.123811801	-0.954827786	0.589697036	0.354238899	-1.626411682	0.370226928	0.572814682	0.987778853	0.053326401	0.325747535	0.08155851	-0.768404759	-0.073478577	0.118275977	0.056552285	0.65134327	-0.095640711	-1.626411682	0.303415325	-1.280904834	0.116311212	0.637546913	0.258290235	0.471111064	-1.33950966	0.068825821	0.057215075	-0.720790324	-1.626411682	-0.375700549	-0.089336277	0.915355039	0.139202909	0.828319671	0.606390798	0.027867948	0.299415912
1110	201	arachidonate (20:4n6)	Polyunsaturated Fatty Acid (n3 and n6)	arachidonate (20:4n6)	-0.205166232	0.260285472	0.029876004	-0.18369857	0.548679619	0.302235261	-0.238727044	0.858061032	0.076221683	-0.157505997	-0.5338457	-0.191255414	-0.795306231	-0.246543743	-0.237712877	-0.473759782	-0.100788143	-0.042248788	0.615699975	-0.354665745	0.091235772	0.19700939	0.08546968	-0.283035081	0.152615242	0.451154065	-0.252577371	-0.065646536	0.123356341	-0.140799966	0.143923999	0.076788692	0.5743016	-0.341804371	0.08773288	0.89506933	0.255852842	0.141163858	0.39919421	-0.24458476	0.102564526	0.419433793	-0.096147433	-0.511288636	0.294425539
1114	201	deoxycholate	Secondary Bile Acid Metabolism	deoxycholate	-1.779094342	-0.754138135	0.947194867	0.004281849	-1.779094342	0.973990349	0.811592316	0.778261993	0.969215424	0.058240566	-0.063740774	0.067147383	0.760015823	0.247285679	0.934469806	0.256439662	0.363835744	0.435980456	0.078905303	-0.065543736	-1.779094342	0.163770286	-0.764602924	0.046235665	-1.779094342	0.489294381	0.316858003	-1.069696636	0.417035624	0.253389838	0.442662015	0.603549487	-0.053228166	-0.27925892	0.548966852	-1.049407351	0.907667266	-0.303402817	-1.779094342	-0.095194414	-0.015606352	1.348515019	-1.779094342	0.290854327	0.077476302
1121	50	margarate (17:0)	Long Chain Fatty Acid	margarate (17:0)	-0.641631068	-0.002304814	-0.031726316	0.167003144	0.278439552	-0.900075738	0.323652059	0.652987188	-0.133535502	0.159251079	-1.509424753	0.064427562	0.163017366	0.085859961	-0.151032901	-0.086598997	-0.420017157	-0.206679823	-0.31050669	0.494576536	-0.186010741	-0.369712172	0.0539676	0.034498785	-0.272938284	0.290802752	-0.374266808	0.013217104	0.062924912	0.233483745	0.30232057	0.147543511	-0.335494412	0.040594385	-0.025241201	-0.808852445	0.158614815	0.407673326	0.366106467	-0.122588569	0.127572807	-0.277537797	0.136009165	0.29656197	0.504389855
1125	200	isoleucine	Leucine, Isoleucine and Valine Metabolism	isoleucine	0.269941948	-0.141001122	0.327932379	0.047224289	-0.255654167	0.255904155	0.481337648	0.435594743	0.283536002	0.520335166	-0.097205928	0.103229919	0.307610913	-0.564308525	0.099798756	-0.031942805	0.050512893	-0.063597943	0.238673381	0.28898421	0.035482641	0.148884429	0.214955086	0.127637826	-0.001361489	0.080869423	0.038198338	0.129676851	0.360358894	-0.16693158	-0.012413154	0	0.132052116	0.03438247	0	-0.028560479	-0.061025435	0.101127623	0.161880233	0.069422669	0	0.272572627	0.140097343	0.068715735	0.025365484
11438	50	phosphate	Oxidative Phosphorylation	phosphate	0.088127259	-0.091417397	-0.000936508	-0.172818732	0.169489007	-0.116896057	-0.06477435	0.24437509	-0.233839631	-0.01778894	0.066314192	-0.03064476	0.188976416	-0.143753676	0.066226584	0.087024314	-0.091011586	-0.199442298	0.295330139	0.02763284	-0.085631076	0	-0.110266677	0	0.341235707	-0.233600018	-0.225269011	0.137034139	-0.105334229	-0.101805506	-0.189079298	0	-0.346255376	0.117343819	-0.228551799	0.122936376	-0.078881716	0.103179264	0.004335044	-0.284171741	-0.376640249	-0.834389681	-0.144332529	0.031360504	-0.138070893
12017	200	3-methoxytyrosine	Phenylalanine and Tyrosine Metabolism	3-methoxytyrosine	-0.350051853	-0.350051853	-0.350051853	-0.350051853	-0.350051853	0.311953208	0.215494196	0.44335917	-0.350051853	0.145538478	-0.350051853	0.242586328	-0.350051853	0.213816505	-0.350051853	-0.350051853	0.137795004	-0.350051853	0.234974145	-0.350051853	-0.350051853	-0.350051853	-0.350051853	0.352530367	-0.350051853	-0.350051853	-0.350051853	-0.350051853	-0.350051853	-0.350051853	0.429684814	-0.350051853	-0.350051853	-0.350051853	-0.350051853	0.265434419	0.199734893	0.521004531	-0.350051853	-0.350051853	0.261405032	0.182082034	0.170319775	-0.350051853	0.280877682
12035	201	pelargonate (9:0)	Medium Chain Fatty Acid	pelargonate (9:0)	-0.418254173	-0.221030893	-0.084864099	-0.179093184	0.006616854	-0.662791596	0.199924259	-0.103032794	0.185468098	-0.499432764	0.041612019	0.166816916	-0.074186291	-0.095499977	-0.448560267	-0.073640494	0.018729126	0.171767407	-0.170536059	-0.097602186	0.009351977	-0.075919039	0.105595301	0.090299144	-0.043084926	-0.050612499	-0.037901625	0	0.003687327	-0.068603354	0.104495366	-0.095838414	-0.147499108	0.045264371	0.026635739	0.118724544	-0.039048756	-0.036315644	0.140042438	-0.122098551	-0.062036897	0.046826157	0.030783741	-0.070846664	0.156371833
12129	201	beta-hydroxyisovalerate	Leucine, Isoleucine and Valine Metabolism	beta-hydroxyisovalerate	-0.318955926	-0.318955926	1.302864942	-0.318955926	-0.318955926	-0.318955926	-0.170225848	0.548432964	-0.318955926	0.608210119	0.774976554	-0.318955926	0.620546985	-0.318955926	-0.318955926	0.723071436	-0.318955926	-0.318955926	-0.318955926	1.101260933	-0.318955926	0.334561645	-0.318955926	-0.318955926	0.456548876	-0.318955926	0.020518792	0.869860646	0.852351644	0.622980008	0.272141585	0.396635295	-0.318955926	-0.318955926	-0.318955926	0.105899365	-0.318955926	-0.318955926	1.060343039	0.538331859	0.421489824	0.571616117	0.420531741	-0.007847745	0.303995556
1284	200	threonine	Glycine, Serine and Threonine Metabolism	threonine	0	-0.331991007	-0.266748908	-0.301507015	-0.718190665	0.323522684	0.299951231	0.373162311	0.200532087	0.06873418	-0.43461702	-0.180087753	0.224312411	-0.452714486	-0.112977246	-0.458648877	-0.0463981	0.02686552	0.149163949	-0.4932822	0.137141457	0.087734751	0.262898948	-0.082760437	-0.211759722	0.103034943	-0.023350716	0.001858133	0.051456499	-0.165769962	0.07823217	0.171542436	0.245709417	0.156675367	0.142624812	0.262732783	0.016081778	-0.309962757	-0.254349428	0.114147157	-0.520874813	-0.247173119	-0.060728275	-0.34686056	0.091012939
1299	200	tyrosine	Phenylalanine and Tyrosine Metabolism	tyrosine	0.693313626	-0.004418553	0.095187359	0.010754651	-0.335011718	0.357569539	0.499734687	0.28654616	0.066979835	0.298756256	-0.352010831	0.069284058	0.183597561	-0.323501116	-0.033579459	-0.616051418	0.321564033	0.271432467	-0.070136306	-0.13372134	0.120644466	-0.062721685	-0.009534082	0.005190878	0.170564323	0	0.027541988	0.173522638	0.429162531	-0.007660817	-0.425983958	0.080677832	0.16853367	-0.192725539	0.154866575	-0.017194688	-0.09043839	0.061555205	-0.520796914	-0.017451498	0.087848629	0.146630719	0.305405108	0.160511547	0.221921755
1301	200	lysine	Lysine Metabolism	lysine	0.368069961	-0.264879141	-0.656798636	0.037577924	-0.06603578	0.128699129	0.005753224	0.318551406	0.072961715	0.400126856	-1.049588146	0.114914755	-0.189644924	-0.786803957	-0.431305519	-0.259912771	0.142928044	-0.318224378	-0.196556984	-0.028296141	-0.180928221	-0.593978825	0.057787316	-0.55444813	-0.150820898	0.475650395	-0.003609332	0.09729194	0.229201135	-0.23328008	-0.381235571	0.270837472	0.240531239	0.125879738	0.050945126	-0.75895866	-0.037109117	0.068458949	-0.504004084	0.204859583	-0.45742684	0.27212451	-0.418794888	0.522745178	0.022131878
1302	201	methionine	Methionine, Cysteine, SAM and Taurine Metabolism	methionine	0.062223611	-0.160266945	-0.123009448	-0.0826735	-0.274952528	0.216643915	0.238789066	0.077711872	0.31507367	0.225307968	0.043914004	0.019231584	-0.161224208	-0.081589632	-0.235304014	-0.260141825	0.033633815	0.393833629	0.193275334	-0.128192279	0.067709087	0.03705366	-0.137040557	-0.073817942	0.000479861	0.001749975	0.16334663	-0.285665762	0.184660652	0.108405908	-0.125246975	0.127644625	-0.125304642	0.173441922	-0.058934729	-0.017414362	-0.014917471	-0.17287076	-0.32493906	0.08282639	-0.023638217	-0.019937407	0.353325609	-0.105720982	0.047691526
1303	50	malate	TCA Cycle	malate	-0.046043459	0.079200795	-0.105808676	-0.446098401	0.041756678	0.505774983	0.113011274	0.225551591	0.141242879	-0.213773004	-0.420679382	0.033462693	0.60486108	-0.247281957	-0.06418552	0.052502105	0.387034824	-0.087989455	-0.247515807	-0.511911559	-0.612998735	-0.345383921	-0.0667854	-0.248164674	0.66174544	0.395425982	0.368496596	-0.062640285	-0.020239993	0.075836995	0.03551756	0.138946054	0.370890444	-1.1828959	-1.1828959	0.227259344	0.23217342	-0.182831348	-0.52770589	-0.041011931	0.233037498	-1.1828959	0.583291185	-0.369341375	-0.540899596
1336	201	palmitate (16:0)	Long Chain Fatty Acid	palmitate (16:0)	-0.313536494	-0.050080606	0.199987287	-0.014593034	0.457752573	0.04812958	0.098490674	0.300633228	-0.049239206	0.261896992	0.062700575	0.28738777	-0.024934191	0.013314218	0.051030262	0.03082733	0.166047731	0.188669972	0.308876927	0.323558552	0.035536353	-0.146164519	0.299975957	0.035690379	0	0.553253383	-0.124652563	-0.420117705	-0.008107998	0.34982783	0.401626827	0.476338314	-0.503408768	-0.028709093	0.363856817	0.235647204	0.193651133	0.290889253	0.148472222	0.122356109	0.209380478	0.140148962	-0.296939787	-0.403463375	0.018751396
1358	201	stearate (18:0)	Long Chain Fatty Acid	stearate (18:0)	-0.3757587	0.103693156	0.28572109	0.031891786	0.52184896	0	0.235240972	0.774194853	-0.010669082	0.33138736	-0.108316351	0.351204271	0.264412825	0.01836031	-0.10605275	0.321157451	0.014882769	0.164487304	0.350493156	0.689843793	0.102623428	-0.261422428	0	0.06382828	0.106920092	0.716897637	-0.025243937	-0.047543861	-0.157209629	-1.364964544	0.332898443	0.22069341	-0.584640705	-0.053281279	0.686420704	0.287648168	0.15805197	0.280609224	0.130661921	0.059447473	0.102747768	0.042526653	-0.372446777	-0.22746077	-0.673715005
1359	201	oleate (18:1n9)	Long Chain Fatty Acid	oleate (18:1n9)	-0.389850398	-0.209064144	0.150127175	0.005164838	0.487638772	0.19762066	0.052651261	0.435056781	-0.134722933	0.307319477	-0.059186215	0.373080712	-0.178462774	0.203103589	-0.134854071	0.23294455	0.097843896	0.090741592	0.377365191	0.105151744	0.049627894	0	0.113976054	0.056711978	-0.188138676	0.425081139	-0.103597482	-0.466621085	-0.123903959	0.350537278	0.311235214	0.287687438	-0.869338126	0.139944846	0.241684461	0.358130049	0.276686493	0.281169687	0.114690275	0.05879325	0.430215565	0.203062714	-0.457841868	-0.415370202	0.211201455
1361	50	pentadecanoate (15:0)	Long Chain Fatty Acid	pentadecanoate (15:0)	-0.636710809	-0.116284047	0.000836408	0.000192454	0.484920944	0.168899786	0.014440984	0.148415929	0.041120632	0.190452851	-0.235202619	-0.262160619	-0.05525079	-0.153575338	-0.422359616	0.14899789	-0.047498262	-0.13054409	-0.024457922	-0.031242566	-0.264171491	-0.058326235	0.329849197	0.398531866	-0.227080333	0.18865446	-0.10041074	-0.396054851	-0.100731653	-0.73312168	-0.122496191	0.070425669	-0.268655406	-1.3446097	0.003883952	0.017738422	0.205566365	0.562570772	0.13429766	0.018681319	0.115882073	-1.3446097	0.153998269	-0.233967758	-0.058084739
1365	201	myristate (14:0)	Long Chain Fatty Acid	myristate (14:0)	-0.963641599	-0.057340134	0.207573114	0.08432554	0.661913575	-0.009958191	-0.164847967	0.459359763	-0.00550418	0.485749469	-0.340891568	0.111577626	-0.368150675	0.024389208	-0.092902565	0.055337813	0.124368392	0.172247199	0.297089231	0.088183161	0	-0.317495915	0.043817901	0.085715723	0.30167109	0.372197619	-0.165512011	-0.736183178	-0.132115296	0.091395899	0	0.259263553	-0.463026331	-0.022030097	0.63985208	0.382492774	0.426141484	0.276749601	-0.030977186	0.122879107	0.162850625	-0.156576764	0.041704939	-0.454485723	-0.081745574
1444	50	pipecolate	Lysine Metabolism	pipecolate	0.626114305	0.144815618	-0.810579318	0.032409664	0.654665865	0.598540648	0.457163622	-0.182393286	-0.108304838	0.608701647	-0.810579318	-0.810579318	-0.228627942	0.934727422	0.504560159	-0.197528622	0.43816393	0.018287729	0.177727415	-0.810579318	0.582059819	0.594331995	0.040975219	0.447550995	-0.294414897	1.038112377	-0.3063963	0.025456909	-0.810579318	0.791836904	0.315853326	0.198086577	-0.106951772	2.748803529	-0.810579318	0.042995109	-0.810579318	-0.163321788	0.005544861	-0.593629549	-0.157671104	-0.170850766	-0.810579318	0.466898946	0.277432955
1493	50	ornithine	Urea cycle; Arginine and Proline Metabolism	ornithine	0.4941948	-1.07367144	-0.279708336	-0.202711823	-0.446150938	1.610692209	0.442568897	0.354120352	-0.155781236	0.725578437	0.182473234	0.094274965	-0.070708547	0.101091581	6.74E-05	-1.46171278	0.189934058	0.020753829	0.998840967	0.165761477	-0.448256116	0.491674782	-0.249362925	-0.114062028	1.015007531	-0.111001194	-0.18398335	6.74E-05	-0.357252357	-0.544246537	6.74E-05	0.15988616	0.036210819	0.425270455	-0.170782595	0.057611016	-0.551830301	0.92574748	-0.491056942	-0.603260393	-0.031420464	-0.132733226	-1.46171278	-0.529810794	0.006752036
1494	201	5-oxoproline	Glutathione Metabolism	5-oxoproline	-0.39012943	-0.115281376	0.050387686	-0.437503279	-0.157613412	0.642381842	-0.14016595	0.259494165	-0.04064036	0.199231868	0.026586803	0.22415196	-0.365342516	-0.0869601	-0.282142361	-0.196628051	0	-0.029474006	0.385617893	-0.174255848	0.157955102	0.0401035	-0.109616007	0.017526944	0.601716998	-0.254697425	-0.300620395	-0.092233279	-0.146587266	-0.203949079	-0.174745273	-0.107564401	0.597236752	-0.154394051	-0.080738242	1.411259855	-0.118110435	0.108447794	-0.157787816	-0.055510052	0.736572828	0	-0.113807003	-0.021786884	-0.029153943
1508	200	pantothenate	Pantothenate and CoA Metabolism	pantothenate	-0.133142184	0.420962719	0.302936547	0.030721294	0.298560583	0.048473717	0.10250654	-0.003024463	-0.669337765	-0.273350096	-0.331200341	-0.447147819	0.403832502	-0.491242997	0.307722834	-0.669337765	-0.096805134	-0.248150156	-0.007518169	0.49664627	-0.109572158	-0.017944679	0.954655599	-0.417406968	0.030708906	0.761414205	-0.669337765	-0.173353726	0.673593757	-0.669337765	0.507606487	-0.254046575	-0.669337765	0.109943087	0.553694398	-0.32985788	-0.511775696	0.522742223	-0.135310834	-0.12817889	0.322815418	0.385198888	0.030708906	0.273757796	0.047094214
15122	50	glycerol	Glycerolipid Metabolism	glycerol	-0.203730624	0.276581298	-0.15155538	0.135053616	0.466312617	-0.112403284	0.056441487	0.142385839	1.147623468	0.024711443	-0.087027607	0.190180034	1.254952811	-0.052863551	-0.217089362	0.206151966	0.422717964	-0.12407524	0.150501429	1.228816866	-0.210356992	0.012666142	1.734701796	-0.402093477	0.532970349	0	-0.268310352	1.728762521	-0.142049168	0.045493755	-0.403380587	-0.054990002	-0.591293848	0.006901558	0	0.100280968	0.462850949	-0.020064731	-0.164273121	-0.278856528	0.121436953	-0.436690804	0.158923774	-0.134722084	-0.222535163
15140	200	kynurenine	Tryptophan Metabolism	kynurenine	0.172944912	0.094791244	0.254415041	0.097437492	-0.341547939	0.232526543	0.52835347	0.304195342	0.318305332	0.083058146	-0.421977617	-0.127556097	-0.260266637	-0.116269555	-0.224737494	-0.137616381	0.243584842	0.008411053	-0.015774416	0.097687962	0.165299625	-0.50489857	-0.253826337	0.061537101	0.294416214	-0.134190554	-0.081429927	0.115150622	0.361893199	-0.23699054	-0.437367869	-0.092275887	0.079699992	0.056093308	0.146138988	0.294768981	-9.78E-05	0.055426529	0.011518016	-0.118923441	0.171984845	-0.064781983	0.175537501	0.18395107	-0.201698196
15365	50	glycerol 3-phosphate (G3P)	Glycerolipid Metabolism	glycerol 3-phosphate (G3P)	-0.199579531	0.145465532	0.048229414	-0.208351527	-0.051971301	-0.063996779	0.450490076	0.688037501	-0.062997326	-0.213405326	-0.288781426	-0.304219463	0.334414048	-0.058077089	-0.170946867	-0.230292835	-0.416737719	-0.326587646	0.35578658	-0.031539079	0.054197357	0.048241346	-0.322174314	-0.182388353	0.390534766	0.154435447	0.454983079	0.355633379	0.304604606	-0.242508443	-0.418157688	-0.207888934	0.365018117	0	-0.484036035	0.423406537	-0.010774309	0.048608447	-0.119731266	-0.427567723	0.198488195	-0.273750882	0.507294131	0.236195039	0.021340282
1549	50	3-hydroxyisobutyrate	Leucine, Isoleucine and Valine Metabolism	3-hydroxyisobutyrate	0.041948174	-0.044647663	0.094897389	0.03213956	0.08026507	0.12756297	0.456410499	0.300655136	0.094575876	0.368254647	0.170358236	-0.396764242	-0.040531505	0.401038819	0.080029436	-0.10757854	-0.313017228	0.357464802	0.189212448	0.269812814	-0.417108155	0.465779645	-0.211021398	-0.58833488	0.314429808	0.326434405	0.03213956	0.115248893	0.482839101	0.236262362	0.380827564	0.293421584	0.135751757	0.278979211	0.217420816	-0.107437743	-0.011989477	-0.965560634	0.274443736	0.070817378	0.518075538	0.069827339	0.45725669	0.040021196	0.193839716
15500	200	carnitine	Carnitine Metabolism	carnitine	0.199676551	-0.089603717	-0.077462005	-0.162159542	-0.066086666	0.062465082	0.123502182	-0.01754043	0.028468702	0.088509086	-0.165243178	0.009009697	0.22814363	0.010928511	0.148593544	-0.262511254	0.058076485	0.105155425	-0.159371723	0.040206694	0	-0.193524565	-0.210568302	0.069602264	0.207586244	0.086865262	-0.017190304	0.427547913	0.225887905	-0.020302373	-0.174545786	0.020638884	-0.11272335	-0.271987995	0.089143617	0.089638484	-0.131372796	-0.127833226	-0.069005968	-0.051487221	-0.153231176	-0.125571194	0.020320763	0.221217667	-0.033885302
15506	200	choline	Phospholipid Metabolism	choline	0.142796096	-0.025037986	-0.011272366	-0.204814351	-0.132247666	-0.125259834	0.432010197	0.006813954	-0.276809807	0	-0.160462148	-0.137521397	-0.431390734	-0.037508419	0.191215867	-0.329010121	0.229144675	0.469617409	0.016485822	-0.233570376	-0.105509176	-0.008517882	-0.973510195	-0.184224583	-0.253872223	0.292506545	-0.301847652	0.08761166	0.237547552	0.34217496	-0.223127066	0.10403659	-0.007641355	0.067574734	-0.054777138	-0.284272624	-0.292061179	0.145347614	-0.068972898	0.0952662	-0.120759718	0.186419064	-0.038804825	-0.409785852	-0.027047027
1558	200	4-acetamidobutanoate	Polyamine Metabolism	4-acetamidobutanoate	0.044793642	-0.26954865	0.297606726	-0.469017985	-0.494043678	0.447275291	0.117172653	0.011526797	-0.635727428	0.390153132	-0.635727428	-0.001178406	-0.286730011	-0.635727428	-0.49219206	-0.635727428	0.083448804	0.109751439	0.056223386	-0.210463759	-0.635727428	-0.497094095	-0.635727428	0.077184137	-0.246277411	-0.07212738	0.119190176	-0.635727428	0.360754213	-0.162660838	0.102546728	-0.08039192	0.343524177	-0.061408227	-0.063507772	0.152836216	0.097468418	-0.309172996	0.490001204	-0.45981596	0.134924472	0.357401129	0.09879248	-0.232492325	-0.635727428
1561	50	alpha-tocopherol	Tocopherol Metabolism	alpha-tocopherol	-0.236056289	0.110124069	0.163872602	0.226039034	0.719575395	-0.379030688	0.357366607	0.341522932	0.195427074	-0.370017526	0.126863869	0.575120919	1.021008606	-0.08462142	-0.064220052	0.427446184	0.352168237	0.026700553	-0.117923915	0.407327262	0.285067651	0.408749194	0.301297409	-0.115875211	-0.797783341	0.127629269	0.353400577	-0.194581942	0.353859188	0.068714589	-0.040939411	0.308269097	0.303400102	0	-0.047024843	-0.908163178	0.182576049	0.499614875	0.26825834	0.025583085	0.430081924	0.409156283	0.213089601	0.018484336	-0.693172036
15630	200	N-acetylornithine	Urea cycle; Arginine and Proline Metabolism	N-acetylornithine	-0.716792372	-0.716792372	0.360028429	-0.716792372	-0.716792372	1.700298861	-0.391354961	-0.671110545	-0.716792372	-0.716792372	-0.716792372	-0.716792372	-0.716792372	-0.716792372	-0.716792372	0.282666808	0.143975315	-0.716792372	-0.716792372	-0.716792372	-0.173817781	-0.012176729	-0.716792372	-0.716792372	-0.040391426	-0.716792372	-0.309445946	0.035528435	0.981738741	0.70055355	-0.000543639	-0.085454571	0.120733492	0.840412405	-0.716792372	0.365699449	-0.716792372	0.311005952	0.586985845	0.190712249	0.2137052	0.544939111	-0.716792372	-0.368013442	-0.716792372
1564	50	citrate	TCA Cycle	citrate	-0.115706358	-0.039173706	0.063930922	-0.308859348	0.031777638	0.117180819	-0.075391897	0.097613033	0.307784258	-0.101761681	-0.239285956	-0.162015977	0.226012364	0.347557467	-0.316652921	-0.415457405	0.42534396	0.109962041	-0.004776352	-0.262746388	-0.4842496	-0.43959739	0.032617194	-0.474664555	1.273320313	0.161292681	-0.099143955	-0.296294617	-0.279976965	-0.123836406	0	-0.009513543	0.147603932	-0.340286678	0.023849306	-0.148970293	0.431285665	0.130537347	-0.124801247	0.207585295	-0.18171198	-0.379882617	0.133357371	-0.571582388	-0.135303056
15650	200	N1-methyladenosine	Purine Metabolism, Adenine containing	N1-methyladenosine	0.210351805	0.160335536	0.044242663	0.172430651	-0.228327992	-0.068046166	0.149652065	0.199681018	0.137779259	0.210504422	-0.217475379	-0.196585599	0.059269771	-0.168527906	0.071362298	-0.050002715	0.32657553	0.10082977	0.077539916	0.12021283	-0.090555143	-0.196216153	0.111562762	-0.034291202	-0.161525035	-0.138129499	-0.053620331	-0.160547675	0.280842254	-0.332902491	0.084925159	-0.033556445	-0.260139281	-0.176599252	0.076899597	-0.055119795	0.129185914	-0.107843405	-0.051204956	0.18160607	0.034381186	0.0980608	0.088703768	0.081857745	0.146782449
15676	201	3-methyl-2-oxovalerate	Leucine, Isoleucine and Valine Metabolism	3-methyl-2-oxovalerate	0.287194474	-0.28839304	0.263809134	0.16422166	0.168282081	0.262360872	0.312845743	-0.02252182	0.338842084	0.697367166	0.213501908	-0.0406723	-0.087554668	0.107135916	0.228656604	0.326225901	0.059784834	0.171137038	-0.441526342	0.413501239	-0.247762094	0.545053018	0.335928607	0.294504967	0.345345613	0.065504112	0.38574762	-0.333944678	0.230196895	0.027226477	0.070023571	0.146322348	0.003445365	0.076182238	-0.411865258	0.109308971	0.218915752	-0.272819446	0.241915357	0.233604884	-0.283373314	0.678852541	-0.624064058	-0.227494772	-0.148273865
1572	50	glycerate	Glycolysis, Gluconeogenesis, and Pyruvate Metabolism	glycerate	-0.360619719	0.097441007	-0.019867008	-0.582960638	-0.110635683	-0.809381381	0.027311171	0.431559972	0.001151469	-0.685052033	-0.224913714	-0.442694023	0.291863928	-0.418558582	0	0.015570034	-0.456474239	-0.651591867	0.312238105	-0.401064277	-0.133733654	-0.165597183	0.010990798	-0.38898826	0.571180498	-0.154088171	-0.930081678	0.462373352	-0.483410427	-0.070173944	0	-0.137012285	-0.046086181	0.347376143	0.024887275	0.645671513	-1.041778774	0.063522941	-0.242489518	0.082049443	-0.191470697	-0.155541802	-0.237177984	0	0.12921422
15749	201	3-phenylpropionate (hydrocinnamate)	Phenylalanine and Tyrosine Metabolism	3-phenylpropionate (hydrocinnamate)	-0.779304498	-0.779304498	-0.779304498	-0.779304498	-0.204414717	-0.779304498	-0.320410596	-0.779304498	-0.779304498	-0.258577403	-0.779304498	1.18488024	-0.779304498	-0.623598558	-0.433775844	0.757601858	-0.779304498	-0.779304498	-0.32255816	-0.779304498	0.301199855	-0.779304498	-0.779304498	-0.779304498	-0.779304498	-0.779304498	-0.225435049	0.439938631	0.354314975	-0.779304498	0.14076836	-0.779304498	-0.779304498	0.199550125	-0.779304498	-0.779304498	0.226111404	0.757339447	0.304413601	0.152465373	0.074413818	0.306309036	-0.380744139	0.311144915	-0.779304498
15753	201	hippurate	Benzoate Metabolism	hippurate	-0.725898383	-2.636880115	-0.559442607	-1.032150098	-0.325734882	-1.07146146	-0.207596821	-0.981036764	-0.449152719	-0.855872725	-0.261164235	0.072480513	0.100044197	-0.694660673	-0.714914949	-0.427846687	0.413719439	-0.04349319	0.067771895	-1.420301627	-0.211717392	-0.438648454	-0.849703589	-1.571148301	-1.165128936	-1.648366154	0.081050135	-0.604275905	0.719384431	-0.334836187	-0.1496039	-0.959906122	0.126421175	-0.178923004	-0.287083779	-1.48348551	-0.435232134	0.25380391	0.391108954	0.65733448	0.186632348	0.631897604	0.162210792	-0.163684297	-0.529379916
1585	201	N-acetylalanine	Alanine and Aspartate Metabolism	N-acetylalanine	0.012324073	-0.48483299	0.161868326	-0.092234549	-0.282982649	0.088768528	0.145235437	0.06548732	0.1213221	0.200340841	0.076271383	-0.214837961	-0.083407975	0.008516916	-0.172624409	-0.342527548	0.015382552	0.221188026	-0.030587139	0.276675452	-0.214160225	-0.48483299	-0.48483299	0.023180025	0.144263043	-0.48483299	0.037061263	-0.174907226	0.03893392	0.049373982	-0.034692203	0	-0.48483299	-0.080209293	-0.015929235	0.478174824	0.044310774	0.1434778	-0.039146196	0.08081759	0.326666504	0.180899848	-0.03747094	-0.024343832	0.06281662
15990	200	glycerophosphorylcholine (GPC)	Phospholipid Metabolism	glycerophosphorylcholine (GPC)	-0.390248907	-0.216012008	0.323406116	-0.480058968	-0.564469584	-0.59111999	0.497912714	1.329241194	-1.255675059	-0.282532234	-1.255675059	0.092680813	0.044565173	-1.255675059	-0.5746172	-1.255675059	-0.443665507	-0.218963785	0.774441344	-1.255675059	0.049893655	-0.381877426	-0.615675102	-0.204746488	0.424643809	0.249558452	-0.116181944	0.507418077	0.481456401	-0.30559678	-1.255675059	-0.097324033	-1.255675059	0.537478377	-0.640080942	1.471726788	0.231492994	-0.178802541	0.336024721	0.325900709	-1.255675059	0.096110002	0.081472707	0.136565519	-1.255675059
15996	50	aspartate	Alanine and Aspartate Metabolism	aspartate	0.169894168	0.341517359	0.169307943	0.096295741	-0.068010721	0.698833013	-0.040134885	1.48352967	-0.221878433	0.79307649	0.33096731	-0.265768198	0.193330591	-0.339456864	0.286814964	0	-0.490285757	-0.252193719	1.37203198	0.488855235	-0.011248472	0.119669338	0.095486008	-0.319899169	1.399513499	-1.51201749	-1.51201749	0.342211656	0.016185776	0.466791212	0.239709913	0.098736593	1.208389848	0.134370866	-0.698415913	0.170135312	-0.542546087	1.502140884	-0.454728989	-0.129806733	0.001808185	-0.512370791	-0.711449194	0.175419074	-0.025183557
1604	201	urate	Purine Metabolism, (Hypo)Xanthine/Inosine containing	urate	0.034708081	0.01789278	0.308541819	0.252232084	0.124451986	0.11645934	0.020581043	0.028560293	0.255461303	0.010746722	0.372422905	0.046220026	0.093008216	-0.21430994	0.294085262	-0.002931739	0.181629847	0.032154304	-0.365067773	0.453912264	0.34038822	-0.427350054	0	0.215425272	0.226193041	-0.19924302	0.31577671	0.007975129	0.424467868	0.118331139	-0.021095891	0.067169899	-0.107667931	0.238938118	-0.181662352	-0.629271759	-0.126173928	0.015432779	0.371608593	0.077806262	0.197716956	0.406732891	0	0.336169318	0.177221123
1638	200	arginine	Urea cycle; Arginine and Proline Metabolism	arginine	0.768970889	0.528132374	-0.066920929	-0.402099065	-0.505720507	-1.723065363	-0.092553438	0.621942503	0.423340158	0.370964827	-0.869688993	-1.723065363	0.057227012	0.608721322	-1.723065363	-1.723065363	0.414368834	0.27450248	0.326195561	-0.669581631	-0.40509395	0.623269591	0.112822857	-0.001811691	-0.39566246	-0.679298245	-0.45037087	-0.206790967	0.914924239	-1.723065363	-1.723065363	0.205682036	-0.1942395	0.057227012	-0.252361223	0.112337418	0.504565065	0.709165449	-0.26992684	-0.380536521	-0.197389474	0.48501624	0.537867047	0.517607423	0.785639702
1642	201	caprate (10:0)	Medium Chain Fatty Acid	caprate (10:0)	-0.343078928	-0.179949761	-0.167722937	-0.105471041	0	-0.144367637	-0.059004848	-0.164571681	-0.069699846	-0.208637781	-0.38795904	0.193632498	0.151814026	0.08108509	-0.578140565	0.005560143	-0.012337638	0.279973878	-0.216820198	-0.202003411	-0.190274096	-0.098596524	0.013397612	0.241190194	0.230157103	-0.075217558	-0.149640204	-0.241001445	-0.104151586	-0.021802776	0.040663386	-0.171554633	-0.238045109	-0.110730887	0.135072392	0.294776325	0.056682363	-0.002188585	0.154848751	-0.08998176	-0.306575428	0.003638102	0.097387009	-0.35241287	-0.06379836
1644	201	heptanoate (7:0)	Medium Chain Fatty Acid	heptanoate (7:0)	-0.97864302	-0.19884679	-0.559784946	-0.184619262	0.06967985	-0.97864302	0.260326855	-0.241918429	-0.97864302	-0.120615829	-0.103685958	0.272719935	0.151509607	0.117053001	-0.134363966	-0.483972871	-0.283069151	0.438276851	-0.370369471	-0.297230123	0.009576353	-0.116243442	-0.196028789	-0.204637177	-0.112729567	0.100850026	-0.107479808	0.31601522	0.094559478	-0.97864302	0.262201711	-0.335855124	-0.292302696	0.298876603	-0.621555254	0.303096304	0.083928097	0.104194573	-0.088384636	-0.01357683	-0.316419269	0.189710378	0.197160014	-0.222945195	-0.97864302
1645	201	laurate (12:0)	Medium Chain Fatty Acid	laurate (12:0)	-0.677728568	-0.154206562	0.062873369	-0.169376268	0.257462969	-0.03031667	-0.051368896	-0.107532275	-0.114563743	-0.148635311	-0.13884568	-0.00714336	0.035699699	-0.273848548	-0.128961188	0.131967139	0.225740591	0.005515568	-0.217248541	-0.075126723	0.099045919	-0.510124045	-0.087221853	0.082990692	1.165757335	0.134430816	0.300047233	-0.603373765	-0.163856484	-0.00853695	-0.006606567	-0.022222403	-0.418127245	-0.131762226	0.763946068	-0.040485656	0.623383912	-0.062029214	0.038592856	-0.122954427	-0.168688052	-0.355359262	0.408549416	-0.436801374	-0.032747715
1649	200	valine	Leucine, Isoleucine and Valine Metabolism	valine	0.069250324	-0.059712131	0.105816171	0.018857466	-0.230654624	0.255497086	0.260735749	0.348632683	0.058703112	0.325845793	-0.255099558	-0.023556135	-0.020919022	-0.449324646	0.101386314	-0.432472088	0.094158256	0.103201648	-0.072159989	0.236138277	0.180595654	0.173174644	0.231268826	0	-0.020933552	0.271869046	-0.081281922	0.047525493	0.360966129	-0.356065541	-0.041029335	0.053505308	0.033027282	-0.028666762	-0.032010935	-0.081605169	-0.066357668	-0.029310451	0.046535576	0.046777697	-0.101518757	0.268452618	0.301490489	0.22650395	0.150236505
1670	50	urea	Urea cycle; Arginine and Proline Metabolism	urea	0	-0.418853638	-0.181072639	-0.050419492	0.217606916	-0.422687866	0.004850257	0.075313754	0.277532947	0.174146823	-0.009849362	-0.477100474	0.142568325	0.023066234	0.0658524	-0.192575209	0	0.242964047	0.819792888	0.667075496	-0.010488532	0.37876756	-0.727108341	0.679536747	-0.09220508	0.103602547	-0.239784227	0.34136464	0.093296265	2.219805012	-0.083698527	-0.064602853	0.033126204	-0.336355998	-0.498673943	-0.188052816	-0.481226851	-0.167401468	-1.775142603	-0.161827691	-0.59884237	-0.464110392	0.120663373	0.088518375	0.117985001
1712	200	cortisol	Steroid	cortisol	-0.193559106	0.663366209	-0.640867356	-0.245263455	-1.23757799	-0.864955736	0.471238316	-0.318203362	-0.139065767	-0.512048976	-0.681748618	-0.334266277	-0.067832313	-1.326965562	-0.039502008	0.84054695	-0.056863179	-0.324023923	-0.759722173	-0.51570114	-1.029477357	-0.63940626	0.576315836	-0.145006148	-0.25125897	0.286046099	-0.379595124	-0.654459987	0.291244684	-0.863068935	1.529528468	-0.774145633	0.039868482	0.006295191	-0.026786658	-0.670713865	0.021349152	-0.24953343	-0.002108867	0.252737428	-0.480289237	0.404548111	0.315685318	-0.197063287	-0.436223082
1769	200	cortisone	Steroid	cortisone	0.33784759	0.5365853	0.021024834	-0.017238424	-0.611168022	-0.314476256	0.272352677	-0.064164039	-0.960955363	-0.554681399	-0.149690868	-0.960955363	0.363409745	-0.960955363	-0.026086905	0.14150975	-0.327327039	-0.12543585	-0.960955363	-0.46744549	-0.354828447	0.242109727	0.437277881	-0.195338889	-0.16303434	0.41923043	0.177564119	-0.112607983	0.460959383	-0.960955363	0.004697705	-0.232258786	-0.960955363	-0.137322988	0.128092884	-0.960955363	0.426663753	-0.234218885	-0.377512458	0.099000993	-0.393825926	0.277220699	-0.162016748	-0.152062043	-0.285987188
17805	201	dihomo-linoleate (20:2n6)	Polyunsaturated Fatty Acid (n3 and n6)	dihomo-linoleate (20:2n6)	-0.052010686	-0.155711797	0.047493182	0.12099207	0.621706608	0.023676041	0.329502963	0.461576358	0.159431347	0.163788573	-0.045332858	0.716832828	-0.559679822	-0.17453347	-0.129296785	0.188178162	0	0.305651835	0.366643648	-0.068932396	0	-0.124068839	0.433784993	-0.131011186	-0.176908313	0.758778842	-0.293486998	-0.611170173	-0.486633711	0.513116369	0.714700826	0.438172718	-0.988930839	-0.089905461	0.272582684	0.195188484	0.479492552	0.558994302	0.386085957	0.074987276	0.493665273	0.498551433	-0.546489786	-0.604565459	0.276654279
17945	201	2-hydroxystearate	Fatty Acid, Monohydroxy	2-hydroxystearate	-0.333085874	0.277438913	0.07606987	-0.386082259	0.697839095	-1.472042914	0.148287909	0.602019705	0.318038101	-0.180791121	-0.023708021	0.339177487	-0.482922971	0.117726326	-0.296040274	-0.49036812	0.133102718	-0.053856634	0.705076893	-0.307325599	-0.137205029	0.140786266	-0.187478993	0.013513012	0.11811885	0	-0.268250113	-0.328371639	-0.705848438	0.049961359	0.122288698	0.140387423	-0.363686217	-0.012575632	0.515474765	0.388889789	0.114343564	0.141109491	0.237506168	-0.105759026	0.993984107	-0.135729337	-1.240450063	-0.473673256	-0.721518
18254	200	paraxanthine	Xanthine Metabolism	paraxanthine	0.74000816	-0.020042792	0.486507732	0.023684443	0.116437583	0.640884597	-0.823854917	0.128217348	-0.575072229	0.470528735	0.994478201	0.232435756	1.017290555	-0.081627367	-1.057451212	-1.058996972	0.780563537	0.137720231	-0.84526932	-0.81673594	0.398596218	-2.076286085	-1.468705653	-0.11976416	-2.076286085	-0.275770285	1.162321045	0.358078688	0.370861545	0.116437583	-0.024618335	-0.582490886	0.690262037	-2.076286085	0.18596131	0.390152947	0.914745197	1.030939387	-0.674416309	0.722465227	-0.398031813	-2.076286085	-0.756749473	0.105867545	-0.035635949
18335	50	quinate	Food Component/Plant	quinate	-0.210649455	-0.822064756	-1.248061632	-2.164386799	-0.891681197	-2.164386799	-2.164386799	1.489864906	-2.164386799	0.116159395	0.648360024	0.020884649	0.949197871	0.279624211	-2.164386799	-1.521378956	-1.111400527	0.595624996	0.254729276	-2.164386799	-0.695996152	-2.164386799	-2.164386799	-2.164386799	-2.164386799	-1.301366023	-0.192612817	-0.747371362	1.295254187	-1.026198099	-1.303175851	-0.360201336	0.13315226	-2.164386799	-1.200877897	0.131415895	-0.004318641	1.126314209	0.652576773	-2.164386799	-0.722877313	-2.164386799	0.680429556	-0.344452966	0.864407563
18349	50	indolelactate	Tryptophan Metabolism	indolelactate	0.189895404	-0.050589536	0.358473681	-0.144057764	0.208742542	0.182975297	0.340861417	-0.398535053	0.332869284	0.271329755	0.048509265	-0.312194307	0.065587908	-0.784640803	0.120476028	-0.418500478	-0.291995293	-0.066529765	0	0.042985477	-0.193475654	-0.99046384	-0.464433513	-0.25310907	-0.038931922	-0.057453484	0.246332781	-0.026124998	0.582576191	-0.087859579	-0.99046384	0.23714404	-0.031011194	-0.041475743	0.025338839	0	-0.2293446	-0.729822518	-0.072874769	0.109789993	-0.03628332	0.252512228	0.215383184	0.109374911	0.166303489
18369	200	gamma-glutamylleucine	Gamma-glutamyl Amino Acid	gamma-glutamylleucine	-0.035647803	0.154107779	-0.039061013	0.219071034	-0.648955896	0.637186633	0.615443363	0.033790832	-0.12410159	0.887498902	-0.212018367	-0.0953477	0	-0.634548357	-0.272248451	-0.599437623	-0.017288585	-0.251381816	0.295346133	0.249311005	-0.124776523	-0.109834736	-0.527302398	0.057840619	1.324058466	-0.009670402	-0.104281805	1.5263904	0.453957933	-0.650933337	-0.346846632	-0.383214705	2.046981262	-0.451689888	-0.286207814	1.171156559	-0.352492756	1.169085426	-0.085291622	-0.293770721	-0.373969346	0.039781946	0.315577078	0.161838452	0.304418231
18392	200	theobromine	Xanthine Metabolism	theobromine	0.075966792	0.84308642	1.125724285	-0.206793153	0.703187238	0.18888506	0.757851791	-0.535568389	0.540163623	1.200837619	0.78828325	0.019508032	0.910969514	-0.04043681	-0.539677345	0.451397073	1.110145027	-0.281739034	-1.295785637	0.599076883	-0.16348224	-1.720961658	-1.720961658	-0.727160027	0.751570968	-0.96537283	1.461407707	-0.939736218	-0.625482457	-0.440439599	-0.327285023	-0.94671698	0.329595336	-1.720961658	1.330942091	-0.94453776	1.299076281	0.642842154	-1.122720847	1.228695702	0.530263824	-1.720961658	-1.018147084	-0.415116248	-1.040986549
18394	201	theophylline	Xanthine Metabolism	theophylline	0.69244933	-0.236205898	0.031976957	0.026537661	0.534790278	0.634796316	-0.27077646	-0.168941194	-1.088535637	0.373675504	1.287040319	0.181063868	0.669273192	0.4253488	-1.088535637	-1.088535637	0.921711873	0.8636613	-0.107062566	-1.088535637	0.601003633	-0.495386631	-0.767048997	-0.206044682	-1.088535637	0.181063868	1.076791768	-0.10264762	-0.156420381	-0.029055005	0.347220934	-0.692008904	0.215027124	-1.088535637	-0.019665055	0.137424787	0.68941911	1.003938201	-1.088535637	0.595292701	-0.130989117	-1.088535637	-0.333403785	-0.152927977	-0.337436125
18467	201	eicosapentaenoate (EPA; 20:5n3)	Polyunsaturated Fatty Acid (n3 and n6)	eicosapentaenoate (EPA; 20:5n3)	-0.916217203	0.53355559	0.323591951	-0.619036363	0.804063825	-0.111862952	-0.69323293	0.710598461	-0.221381218	-0.456945148	-0.814119451	-1.064566807	-0.871910517	-0.291314725	0.250728669	-0.130028609	-0.275224081	-0.636887196	0.193612278	0.101276055	-0.172372411	1.170113811	0.822770552	-0.733179891	1.063230517	0.870334553	-0.105524459	-0.386634783	0.119588548	0.314148401	0.199101078	0.425253263	0.016633861	0.340791917	0	0.637177025	0.051428052	0.080663526	-0.290807488	-0.068315429	-0.082153007	-0.195847152	0.391616218	-0.827925786	0.270576021
18476	200	glycocholate	Primary Bile Acid Metabolism	glycocholate	0.564567504	-0.071585585	-0.324307881	0.310540252	-0.863176796	-0.863176796	0.944018669	0.33174825	1.290533313	0.648708893	0.293162169	0.048883098	0.576246171	2.888839294	0.170509391	1.161850746	-0.162908404	0.596677172	-0.131151623	1.726075788	0.903309972	0.19372924	-0.473864134	0.106281962	-0.863176796	0.33174825	-0.07221328	-0.863176796	-0.18543112	1.30836692	0.195045908	0.612020378	-0.863176796	0.276065441	-0.093221111	-0.863176796	-0.147233399	0.290308599	0.586197799	-0.863176796	0.017093512	-0.863176796	-0.114868513	-0.863176796	0.096580657
1898	200	proline	Urea cycle; Arginine and Proline Metabolism	proline	0.422093653	-0.037208577	-0.080475817	0.1720409	-0.459353008	0.435504362	0.521843181	0.036619002	0.402571264	0.46757648	-0.47091502	0.057643802	-0.094865062	-0.362981603	-0.001509095	-0.730491491	0.129536282	0.3732508	0.023150847	-0.056071536	0.223841397	0.119695859	-0.254591458	0.337082011	0.220027535	-0.086144208	-0.352851112	0.162749409	0.224696877	-0.06653018	-0.450093406	0.099897018	0.102039725	-0.171280592	-0.187708778	0.038745469	0.004192591	-0.220039539	0.114006423	0.290250322	0.049578536	0	0.315884463	-0.018006718	0.272740568
19323	201	docosahexaenoate (DHA; 22:6n3)	Polyunsaturated Fatty Acid (n3 and n6)	docosahexaenoate (DHA; 22:6n3)	-0.412668255	0.458166301	0.011927059	-0.049165382	0.330809949	0.162740761	-0.219936016	0.605552328	0.258209186	-0.231029426	-0.572760197	-0.027975816	-0.147407458	0.104604192	-0.127500418	-0.682801219	-0.344500771	-0.126391112	0.394044956	0.194434535	-0.155006398	0.790856914	0.967757154	-0.16852816	-0.015926121	0.965571298	-0.500138501	-0.585556871	-0.742034494	0.481059647	0.235573053	0.108549796	-0.029979301	0.262031457	0.330192332	0.29096518	0.079789555	0.39284965	0.090911709	-0.477432094	0.316113814	0.518244645	0.208617381	-0.849511241	0.436669417
19324	201	1-stearoylglycerophosphoinositol	Lysolipid	1-stearoylglycerophosphoinositol	-1.664254773	0.277007566	0.554021236	-0.015033436	0.335885303	-1.055755532	0.820499948	0.511873954	-0.063500221	-0.301471647	-0.260485095	0.580128791	-0.714506327	0	-0.737249816	-0.902295395	-0.02625007	-0.03702438	-0.285492104	-0.502498364	-0.773107955	0.899710662	-0.176446543	-1.07632335	0.277280316	0.224134882	-0.596274339	0	-0.059209948	0.004670034	0.579790713	0.035930328	0.145424698	-0.053348959	0.18391608	0.927926321	0.259336755	0.158395558	0.375925681	-0.044333667	-0.224626052	0.570844255	-0.331178854	-0.770833766	0.393878116
19934	50	myo-inositol	Inositol Metabolism	myo-inositol	-0.423328573	-0.442898653	-0.010867982	-0.130874534	-0.298606669	-0.183036255	0.165441072	-0.308102949	-0.063801556	-0.003957362	-0.382293065	-0.231024815	-0.594824546	-0.195379882	-0.330119033	0.050987357	0	0.061506159	0.12992343	-0.358418462	-0.314244078	-0.052125815	-0.314026228	-0.225967466	-0.227855184	-0.318434438	-0.358485464	0	0.326273725	0.22257578	-0.161241549	0.132092109	0.014997886	0.08256876	-0.208197005	0.232866153	-0.367020947	0.216302495	-0.334744382	0.171662173	0.203879154	0	0.140364199	0.06191585	0.050496424
20489	50	glucose	Glycolysis, Gluconeogenesis, and Pyruvate Metabolism	glucose	0.181672613	0.204814975	-0.03374737	0.084644789	0	-0.009660377	0.090700508	0.118581805	0.162556627	-0.023845635	-0.025053911	-0.050501685	0.190753044	0	0.10098755	0.165063943	0.003170887	0.03133376	0.063022599	0.143542813	0.00023801	0.089996493	0.051924466	0.00924191	0.009235002	-0.247315734	-0.171407012	-0.009896886	0.0829218	0.205944648	0	0.039130059	0.001427859	0.039074681	0.020286908	-0.12868679	0.208364969	0.06065772	0	0.067272181	-0.145043215	-0.30368913	0.0480138	0.049918329	-0.011262457
20675	50	1,5-anhydroglucitol (1,5-AG)	Glycolysis, Gluconeogenesis, and Pyruvate Metabolism	1,5-anhydroglucitol (1,5-AG)	0.400548757	-0.234654298	-0.303531036	-0.287109739	0.138806267	-0.046304648	0.42217402	-0.034434468	-0.338599321	0.356233516	0.325276133	-0.186296638	-0.065642194	-0.117064296	0.260247423	-0.221923197	0.226228873	0.377974881	0.622918463	0.190312044	0.020649221	-0.049298117	0.297263712	0.5557235	0.135873956	-0.113476835	-1.030297539	0.046541301	0	-0.17192954	0.090465179	0.328775765	-0.615438441	-0.357565304	-0.1043819	0.241958987	-0.577560911	-0.339115963	-0.124325722	0.078053448	0.123200514	-0.24103294	-0.046322074	0.196121336	-0.112200725
20699	50	erythritol	Food Component/Plant	erythritol	0.05541201	-0.023885937	0.02303618	0.243857523	0.004617935	-0.220863115	0.199588508	-0.12467598	-0.018888953	0.157258526	-0.033458409	-0.095862954	-0.419009128	-0.303250085	0.04152957	0.069432606	-0.133183935	0.165627617	-0.049538823	0.085730526	-0.246294107	-0.102565078	-0.236960492	-0.050789397	0.140025159	-0.116142209	-0.186220317	0.122327338	0.06197861	0.409035998	-0.320690028	-0.449631607	0.40675474	-0.062290242	-0.144289217	0.296200871	0.151690637	0.207906975	0.070489031	0.028817715	-0.099317743	0.222204274	0.272344492	0.300140441	-0.22120095
21044	50	2-hydroxybutyrate (AHB)	Methionine, Cysteine, SAM and Taurine Metabolism	2-hydroxybutyrate (AHB)	-0.155323979	0.455908947	0.458812909	0.072584878	0.796088677	0.444094078	-0.124059238	0.949302644	0.287919753	0.49829441	0.838338152	-0.668789607	0.390142599	0.262415692	0.448489635	0.848568285	0.099063944	0.776553269	0.349664264	0.857205121	0.315704706	0.710804184	0.838280596	-0.186100987	0.102453988	0.462553836	0.269820235	0.427594126	0.056797589	0.155274071	0.480976048	0.353457528	-0.154503684	0.450660202	-0.330115637	0.409853507	-0.088603296	0.190568427	0.788143937	-0.029767464	0.574996303	0.428457441	0.35172184	0.499301874	0.592841481
21047	201	3-methyl-2-oxobutyrate	Leucine, Isoleucine and Valine Metabolism	3-methyl-2-oxobutyrate	0.062828246	-0.304220887	0.692484362	-0.130575477	0.078884026	0.201176058	0.151747633	-0.212460221	0.051309627	0.367200439	0.214337675	0.160795784	-0.190737148	0.417953031	0.176809478	0.202961405	0.27122482	0.421189075	-0.255937398	0.663505539	0.13797807	0.424577165	0.268174112	0.301612546	-0.145520332	0.068748427	0.517528431	-0.103348279	0	-0.163042649	0.363209936	-0.397993114	-0.474538351	-0.186527539	-0.134677214	-0.023352647	0.321060183	-0.656478167	0.429093538	0.368987988	0.105224348	0.302202488	0.221958931	0.038074784	-0.202373174
21127	50	1-palmitoylglycerol (1-monopalmitin)	Monoacylglycerol	1-palmitoylglycerol (1-monopalmitin)	0.023407081	0.08159754	-0.16496165	0.086810898	0.265682932	0.031955488	0.574318589	0.548266067	0.231143479	0.184426128	0.134002478	0.013123847	1.010249031	-0.196737197	0.27578334	-0.684972097	-0.003511982	0.08992836	-0.522959717	0.264096693	-0.254166521	-0.105633708	0.163970907	-0.224597681	0.455074389	0.065988266	-0.23172836	1.279166797	0.421366672	-0.19946356	0.028596548	-0.263788983	0.181864841	-0.331938879	0.084172386	-0.324430524	-0.338584928	0.158371471	-0.390409486	-0.332432854	-0.051906338	-0.097122187	0.442912829	0.283127832	0.163728581
21188	50	1-stearoylglycerol (1-monostearin)	Monoacylglycerol	1-stearoylglycerol (1-monostearin)	0.281628108	0.453030873	0.000273746	-0.264225738	0.850145291	-0.180027303	-1.460705099	0.059707812	0.723232351	0.133135985	-0.690349617	-0.562076763	0.792835368	0.097082788	0.056235076	0.432418056	-1.460705099	0.243067874	0.318577803	0.236495085	0.451572013	-1.460705099	-0.830253563	-1.460705099	0.583638974	0.427681062	-0.175688852	1.078004059	0.64503187	0.128210472	0.200634251	-0.258789187	0.057949475	-0.56721383	0.309039112	0.014645412	0.202003234	0.374350271	-1.460705099	-1.460705099	0.089958822	0.41317941	0.490336972	0.353593409	-0.87485661
2132	200	citrulline	Urea cycle; Arginine and Proline Metabolism	citrulline	0.182291533	-0.591368339	-0.0581924	-0.278918652	-0.476492081	-0.166365013	0.605808849	-0.431379982	-0.037640174	-0.104891167	-0.387405503	0.297877137	-0.148444641	-0.286358512	-0.221538713	-0.407323814	0.125314245	-0.360252293	-0.318593115	-0.200678219	0	0	-0.544562397	-0.007228243	-0.071676034	-0.195119748	-0.045658476	-0.031575564	0.411788677	0.132494424	-0.440714386	-0.083924929	0.133795053	0.122109317	0	0.041478118	-0.154153336	-0.28081169	-0.354466432	0.440479413	0.091094582	-0.102885558	-0.126766293	0.057495015	-0.186817523
2137	200	biliverdin	Hemoglobin and Porphyrin Metabolism	biliverdin	-2.463976879	0.718331912	-1.125717957	0.334558572	-0.209182922	-0.017262487	-0.228444155	-0.245713414	-1.03959775	-0.37400093	-0.714254725	0.132924569	-0.197080409	0.487147462	-0.886294671	-0.186981468	0.020957786	0.200151357	-0.464228992	-0.681793355	-0.250871574	-2.375867477	-0.490823674	-0.735590388	-0.375385162	-0.306972212	0.636314807	0.134689307	0.015317248	0.790714663	0.197650201	0.571296848	0.156111649	-1.339444148	-0.435295775	0.81926834	0.402919925	-0.302881152	-1.567356666	-0.275289192	-1.221819906	-0.13096065	0.549076903	0.004268728	1.172093895
22116	201	4-methyl-2-oxopentanoate	Leucine, Isoleucine and Valine Metabolism	4-methyl-2-oxopentanoate	0.275039428	-0.372307492	0.10822106	0.233003851	0.175430255	0.450855155	0.370773094	-0.22377842	0.365925512	0.650058184	-0.07223224	-0.210322157	0.02195369	0	0.269359498	0.075172517	-0.161455843	0.026437265	-0.278478752	0.565422069	0.165316392	0.150463286	0.209047316	0.03848737	0.273935796	0.145469109	0.280302215	-0.151230274	0.279404836	-0.008597271	0.142330073	0.366851204	0.008523988	-0.323955173	-0.700164768	0.003463387	0	-0.257163702	0.324303543	0.374437187	-0.153757508	0.476932827	0.569180629	-0.420203961	0.077086211
22154	200	bradykinin	Polypeptide	bradykinin	-2.876767109	-2.876767109	-0.500765219	2.453390167	-0.60456439	2.159033278	0.540215239	2.303683971	-2.876767109	1.684215574	-1.995462856	0.138957688	0.682791306	0.820156229	-1.430409818	-2.14955421	-2.876767109	1.182510455	2.346711353	-1.56682568	-0.869254369	-1.153372179	0.675288912	0.445354675	3.587028079	3.193289978	1.299496992	2.637943856	1.029702124	-2.876767109	0.664981547	-0.247455428	2.753001989	0.943801403	-0.4380033	3.661500047	3.16773896	0.65999579	-0.945883102	0.707852042	-1.626187366	0.511821268	-0.740603671	-1.932243549	-0.968552468
22189	200	palmitoylcarnitine	Fatty Acid Metabolism(Acyl Carnitine)	palmitoylcarnitine	-0.769513943	0.329530181	-0.274441988	0.620746212	-0.312748272	0.673393938	-0.047168408	0.233037045	0.884373966	-0.146090492	-0.528144687	-0.254193225	1.045814649	1.209224547	0	-0.575468269	1.02277684	0.314579202	0.353626091	-0.039468828	0.109544516	-0.950195185	0.032304404	0.23273621	-0.054157111	0.113979979	0.029262235	-0.765598639	0.045241682	0.154514879	0.181830215	-0.010398127	-0.679987423	-0.35700111	-0.341375904	0.338561897	-0.054681875	-0.094828277	0.790769375	-0.031269711	-0.786013786	0	0.017611105	-0.834517952	0.497510618
22842	201	cholate	Primary Bile Acid Metabolism	cholate	2.240603131	-0.275581069	0.346275734	0.825414068	-0.275581069	0.759825325	0.456003686	2.346189771	3.329436259	-0.275581069	0.917560071	0.941917244	1.750521872	-0.275581069	3.118077467	3.053415917	-0.275581069	-0.275581069	-0.275581069	0.743667271	0.98138075	1.806101042	-0.275581069	0.917560071	-0.275581069	-0.275581069	1.469336443	0.285273742	1.435648791	-0.275581069	-0.275581069	-0.275581069	-0.275581069	-0.275581069	0.489044198	-0.275581069	0.12711008	-0.275581069	1.842073222	-0.275581069	0.036332955	1.178374815	0.261752091	-0.275581069	-0.275581069
2730	200	gamma-glutamylglutamine	Gamma-glutamyl Amino Acid	gamma-glutamylglutamine	-0.493092418	-0.545926665	-0.121710067	-0.766148718	-0.61561606	0.716512947	0.280559231	-1.413615546	-0.330387823	-0.487261493	-0.634230074	0.325966428	0.380568099	0.041720268	0.176029005	-0.033794987	0.098119035	-0.097786307	-0.455911448	0.083101556	-0.1079091	0.128331683	-0.799666671	-0.798103274	0.339914032	0.179032664	-0.654529762	1.10189015	0.083101556	-0.987952945	-1.042704437	0.418699717	0.129032764	-0.568308143	0.655553371	-0.07577415	0.276474741	0.573917055	-0.58782123	-1.567142216	-1.567142216	-0.730119728	0.157826841	0.398654785	-1.048593638
2734	200	gamma-glutamyltyrosine	Gamma-glutamyl Amino Acid	gamma-glutamyltyrosine	0.699327361	-0.207108642	-0.123373073	-0.00859887	-0.370649594	0.212893024	0.575037772	0.449255074	0.021014666	0.325306549	-0.609938002	0.002644073	0.002644073	-0.235644855	0.001853663	-0.323035792	0.458891694	0.13082034	0.131834503	-0.35237173	0.078215997	-0.072236579	-1.017013702	0.120839912	0.746945271	-0.565339557	0.002644073	0.463701452	0.587147252	-0.097602962	-0.370779679	-0.109784592	0.909720789	-0.441395528	-0.021400444	0.523451794	-0.18116142	0.188920986	-0.61242084	-0.25032109	-0.285260225	-0.104806031	0.230342796	0.085114209	0.091468248
27513	200	indoleacetate	Tryptophan Metabolism	indoleacetate	0.619227095	0.540973592	0.447212187	1.575171868	0.275623423	-0.241067158	0.106304204	-0.593309997	-0.059752255	0.268561368	-0.471952806	-0.947392578	-0.224819236	-0.662347914	-0.947392578	-0.219495089	-0.874726796	0.024612182	-0.140415403	1.232063024	0.668857973	0.886930436	-0.947392578	-0.340025585	0.439641234	-0.20092802	0.410637344	0.819495061	0.07497029	-0.091324781	-0.458777223	0.302666461	0.845236507	-0.293711139	-0.036771385	0.09853318	-0.416297087	0.544622896	-0.016357177	0.026409241	0.17110493	1.434581701	-0.724344884	-0.19905821	-0.228713479
27531	201	hyodeoxycholate	Secondary Bile Acid Metabolism	hyodeoxycholate	0.447300969	-0.076368153	1.089965628	-0.00790633	0.224961738	-0.819726131	0.124548721	0.155694389	-0.819726131	0.837495907	0.447300969	0.167255303	0.719047481	1.089004174	-0.819726131	-0.819726131	0.567652813	0.223152929	-0.215361485	1.085865292	0.914373404	-0.819726131	-0.819726131	-0.819726131	1.021833972	0.437710659	0.111813955	-0.819726131	-0.415290295	-0.819726131	0.100780918	0.787864367	0.913038714	0.071202888	0.986751694	-0.819726131	1.187023123	-0.819726131	1.088409963	-0.529353068	0.86771449	0.762369078	0.937302616	1.347034041	-0.819726131
27672	201	3-indoxyl sulfate	Tryptophan Metabolism	3-indoxyl-sulfate	-0.30701044	-0.913227828	0.386193646	0.11457583	0.471657165	-0.95395998	-0.255492548	0.193084612	0.521425445	0.38438617	0.163988373	0.243967982	-0.624145017	-0.735896333	0.266861039	0.369380221	0.157810793	-0.374909295	-0.858190917	0.470586638	-0.893374441	0.216244727	-0.868914999	-0.659169279	0.86560045	-0.257679808	-0.134059743	-0.089688351	0.20115281	0.197552991	-0.385830325	0.628966412	0.162021096	0.448712293	0.375737958	-2.192326673	0.061137558	0.320561282	0.223161025	0.165715491	0.085963142	0.304329947	0.340814449	0.396747615	0.687564354
27716	201	bilirubin (Z,Z)	Hemoglobin and Porphyrin Metabolism	bilirubin*Z-Z-	0.449790944	-1.997806537	-0.592961131	-0.305233211	-0.692477998	-0.221775233	0.398440971	-0.145461537	0.832876848	-1.997806537	-0.374225113	-1.997806537	-0.647099814	0.165454184	-1.997806537	0.235753895	0.150222952	0.171822683	-1.432174158	0.337445539	0.512331605	-1.453460472	-0.155767513	0.66751508	-0.925227287	0.504483843	0.886333659	-1.997806537	0.630446252	1.311442319	-0.815663496	0.42001244	-0.263671929	-0.594280481	-0.424759949	-0.933736083	1.229113267	-1.780697809	-1.997806537	-1.997806537	-0.61337476	-0.48641673	1.258153754	0.692435387	0.002953977
27718	200	creatine	Creatine Metabolism	creatine	0.031093954	0.381237362	0.429497214	0.557675158	0.084721671	0.274550473	-0.508481865	0.376251567	-0.253652851	0.321522888	0	0.131397852	0.041099584	-0.263779054	-0.131890138	0.628638138	-0.075533171	-0.225156816	0.467460502	0.800616063	0.563993085	0.410232768	0.595415188	-0.267834243	0.471873603	0.84278128	-0.705024883	0.873599937	0.083978	-0.278972318	0.620253994	0.486991129	-0.863832837	0.813497737	-0.316645707	0.357769848	-0.012794033	0.163387447	-0.474254109	-0.139608775	-0.059048337	-0.004293847	0.33650289	1.070016397	0.039085055
27719	50	galactonate	Fructose, Mannose and Galactose Metabolism	galactonate-	-0.025855177	0.197677592	-0.024046403	-0.049095485	0.190226664	0.173260494	0.056746342	-1.482388611	0.014398709	0.279078392	-0.004949392	0.136423235	-0.472453989	-0.023639558	-1.482388611	0.18458632	0.192031747	0.237153259	-0.284612302	0.18398875	0.101175998	0.265760983	0.099279833	0.30977628	0.145486181	-0.21840581	-0.188283339	0.026205151	0.219891527	0.515214753	0.00682022	0.242385052	-0.152596688	0.102796685	0.136965345	-1.482388611	-0.009740262	0.104729935	0.01536171	-0.253166966	-1.482388611	0.794235428	0.029007105	-0.143832946	-0.189412467
27722	50	erythrose	Food Component/Plant	erythrose	0.262375374	0.136979158	-0.256322165	0.085425524	0.29508969	-0.306337363	0.331509592	0.267686464	0.555160259	0.081523781	-0.764632967	-0.457166048	0.086702722	-0.001658374	-0.218473102	0.546719744	-0.180182616	0.435846132	-0.764632967	-0.319508739	-0.764632967	0.093607801	0.10162064	-0.427874937	0.126658946	0.583412402	-0.764632967	-0.764632967	0.579092863	0.281206951	0.16626826	0.326092188	0.15536355	0.260598292	0.217082822	-0.764632967	-0.056019644	0.162762206	-0.421693734	0.255050036	0.6800058	-0.764632967	1.117348322	-0.100075373	0.056075145
27738	50	threonate	Ascorbate and Aldarate Metabolism	threonate	0.392364235	-0.783753782	0.236357247	-0.767621515	-0.23491964	0	0.283130515	0.788747775	-0.535564486	0.408731257	0.587739146	0.008326038	-0.307846173	0.28317552	0.160931146	0.4101153	-0.573412871	-0.216335787	1.038463351	-0.500040513	0.345813481	0.19738411	-0.169058105	-0.133346432	-0.524469566	0.831659557	-1.289681932	-0.355202314	-0.137823155	0.257936561	0.311031497	-0.017432468	0.585297449	0.511259236	0	0.861426086	-1.433466149	1.251479747	0.288368442	0.410622682	-0.014259696	-0.08948114	-0.837649409	0.42627449	0.855028836
31266	50	fructose	Fructose, Mannose and Galactose Metabolism	fructose	-0.308307959	0.196969523	-0.030006987	0.154576876	0.057464356	0	0.633462745	-0.117505953	0.631016873	-0.400448336	-0.32229495	-0.033172812	-0.112432106	0.066815968	-0.55508475	-0.023325419	0.049353461	0.331236218	-0.354941509	-1.054140403	0.149276834	0.353732936	0.068468273	-0.296221639	0.273388296	0.033619516	-0.02039744	0.143355193	0.325551464	0.054980878	-0.521805537	-0.254764486	-0.048213709	-0.260856179	-0.009276207	-0.391588857	-0.024674573	-0.165888371	0.228705553	0.570317545	0.478127815	0.020755909	0.571711685	0.583684488	-0.035319252
3127	200	hypoxanthine	Purine Metabolism, (Hypo)Xanthine/Inosine containing	hypoxanthine	-1.172898415	-1.566013326	0.946372589	0.215533013	0.484269549	1.794235563	0.312019373	1.797975732	-1.566013326	0.719614646	2.567471291	1.33166308	-1.566013326	-1.566013326	0.260062737	0.581260382	0.343295487	0.108813853	1.576262642	-1.566013326	0.911724285	1.05709791	-1.566013326	0.886319137	0.338697996	-0.249851511	-1.566013326	0.226421653	0.168264893	0.338697996	-1.566013326	-0.175946501	-1.566013326	-0.012405895	0.058561739	0.143225041	-0.958471045	0.374574481	1.556447351	0.12013486	0.149996197	0.465386472	0.746412566	0.970313184	2.817064104
3141	200	betaine	Glycine, Serine and Threonine Metabolism	betaine	0.129609072	-0.119642567	-0.085527381	0.506444133	-0.171812358	0.010238877	0.606909083	-0.14182393	-0.096915737	-0.120730477	-0.066459674	-0.045769436	-0.484309644	-0.289564336	0.296262906	-0.62969538	0.269233143	0.088598174	-0.010963705	-0.666599557	0.169202938	0.068474523	-0.939856451	0.026376774	-0.481216149	-0.130634767	-0.154232162	-0.105072236	-0.002926605	0.011898388	-0.759570582	-0.207675102	0.102285986	-1.124710225	-0.024612553	-0.485046803	-0.708871413	0.210152852	0.257447084	0	-0.040851344	0.286781748	-0.355413357	-0.40055113	0.13962391
31453	50	cysteine	Methionine, Cysteine, SAM and Taurine Metabolism	cysteine	0.432167758	-1.273168409	0.074792644	-0.794612254	0.406779349	0.437533794	0.284286551	-2.293234691	0.020522676	-0.021699835	0.41651106	0.731093687	0.265641409	-0.114489218	0.940917553	0.473725053	0.725351781	0.701255178	-2.293234691	0.552336865	0.020522676	0.507311025	0.514385766	0.626281408	-0.512214717	0.333761635	-0.014345054	-2.293234691	0.457729744	0.721174798	0.522883685	0.310641034	-0.585884749	0.533183019	-0.03598143	-0.630488181	0.542544126	0.130474693	0.453748949	0.652037738	0.640949784	0.020522676	0.575670956	0.487367946	-1.160693319
31555	201	pyridoxate	Vitamin B6 Metabolism	pyridoxate	0	0	0.859346876	0	0.863140354	0	0	0	0	0	0.368969349	0	0	0	0.527636548	0.510542355	0	0	0	0.600570771	0	0.456550307	0	0.642833942	0	1.083895585	0.401319381	0	0.914205495	0	0.566665725	0	0	0.376475612	0.557935826	0	0	0.650234834	0.457837333	0.650803222	1.87987306	0.681516325	0	0.836541989	0
31591	201	androsterone sulfate	Steroid	androsterone sulfate	-0.798289579	0.315495403	0.401663068	-1.502149195	0.393675307	0.318873504	0.139448289	-0.529872892	0.025071302	0.311559335	0.874530604	-1.936904682	0.040252038	-1.202521769	-0.086232841	0.780099873	-0.106264371	0.804134073	-2.552730343	0.654831839	0.681915462	-0.594394566	-0.334249026	1.01909328	-0.531002525	-1.054947225	-0.235580913	0.07637296	0.364492341	0.613911436	-1.848450406	0	0.636620913	-0.02731281	-0.772039079	-0.64000936	1.213127219	-0.164330531	1.068311699	0.576375547	0.368561815	-0.410344178	-0.061100733	1.438031683	-1.200843306
31787	201	3-carboxy-4-methyl-5-propyl-2-furanpropanoate (CMPF)	Fatty Acid, Dicarboxylate	3-carboxy-4-methyl-5-propyl-2-furanpropanoate (CMPF)	0.149556726	1.347217704	0.025291821	0.011258652	-0.098646605	-0.291857495	-0.204394385	0.316439391	0.022877319	-0.284884518	-0.98455175	-0.120726598	-0.063991188	0.132702073	0.570880434	-1.760852244	-0.014019474	-0.84053926	-0.089110614	0.369805943	-0.161959281	0.506911998	1.469379146	0.638459737	0.245144267	1.559937751	-1.56956162	0	-2.432172515	0.08174139	-0.149520221	0	0.765362091	0.461683649	-0.584416022	0	-2.039706269	0.701627058	-0.45684499	0	-0.181125927	0.621775596	0.38681302	-1.59760035	1.088687019
32197	201	3-(4-hydroxyphenyl)lactate	Phenylalanine and Tyrosine Metabolism	3-(4-hydroxyphenyl)lactate	0.538259455	-0.178877151	0.200573325	0.612430338	0.057145762	0.658200826	0.483228211	0.318998536	0.265406446	1.026493786	0.203738326	-0.252914834	-0.300184529	0.487723446	0.074716211	-1.016175125	0.59661753	1.22928245	-1.016175125	0.453846279	0.151725519	-0.057513477	-0.20847109	0.211234177	0.497437976	-0.181569481	1.011781458	0.013746263	1.221341488	0.153409435	-0.465993224	0.175183244	0.797482985	-0.014215143	-0.19746305	0.290707052	0.011818287	-0.719367882	0.27699509	0.494098656	0.240346193	0.458030424	1.141267843	0.124594397	0.013746263
32198	200	acetylcarnitine	Fatty Acid Metabolism(Acyl Carnitine)	acetylcarnitine	-0.172143189	-0.077502697	-0.343347837	-0.08168802	-0.51634836	-0.130376494	0.216384145	0.649616236	-0.253912189	0.002134263	-0.143751473	0.162610566	0.193557613	-0.402927578	0	-0.148340926	0.232149441	-0.355805565	-0.280456417	0.156014421	-0.198459849	-0.144368462	0.041752689	-0.158190136	0.283161782	0.425916907	-0.181016264	-0.291568912	0	-0.191848773	0.252730297	-0.174450958	-0.432631653	-0.27803014	0.053600543	-0.04001961	-0.48373171	0.45515331	0.184200562	-0.191726224	0.000358623	-0.029071802	-0.280588343	-0.433004035	-0.104133861
32315	50	serine	Glycine, Serine and Threonine Metabolism	serine	-0.817910917	-0.143067435	-0.329022159	-0.425646785	-0.308106536	0.122398248	-0.102429617	0.331504208	0.066865096	-0.504932214	-0.050881738	0.027159857	0.113326491	-0.143536469	-0.765534558	-0.531946841	-0.233228183	0.119137564	-0.052419725	-0.655939067	0.144212024	0.005156997	-0.026884155	-0.842885732	-0.408994085	-0.031979423	-0.2032396	0.105808051	-0.342476937	-0.585141728	-0.368886698	-0.187551054	-0.325555944	0.375471769	0	0.128099478	0.061940088	-0.066407979	-0.088063153	-0.021080802	-0.701154416	-0.478051567	0	-0.357733884	0.171269861
32319	50	trans-4-hydroxyproline	Urea cycle; Arginine and Proline Metabolism	trans-4-hydroxyproline	0.175686547	0.103795604	-0.417555426	0.538450049	0.144702777	0.051189675	0.266549419	0.606312957	0.767813371	0.218692033	-0.218616207	-0.32726786	0.301431432	-0.329163922	0.764134381	0.292582388	0.383666026	0.536958776	0.101743947	0.574498693	0.044845509	0.458664704	-0.063195893	-0.502782207	-0.163076301	0.47381285	-0.040279155	0.452744374	-0.11834273	0.114060002	0.190604898	-0.037884388	-0.17590574	0.470723647	0.060112572	-0.282430434	-0.254621217	-0.416799675	-0.087615428	-0.001127159	-0.103754181	0.520820979	0	-0.494130142	0.049813115
32322	50	glutamate	Glutamate Metabolism	glutamate	-0.687128949	-0.240662399	0.436592172	0.38820119	0.533166944	0.294446326	0.529509455	0.943317994	0.430275309	0	0.30186159	0.219565148	0.101726257	-0.583903561	-0.063078111	0.005975291	-0.577998527	0.044106847	0.949104215	0.20348988	0.458830661	0.29287611	-0.813187408	-0.159405451	1.014248482	-0.165079037	0	1.200689761	-0.28114319	-0.112564684	-0.048371319	0.136906755	1.629686451	0.264057502	-0.903841243	0.767123008	-1.420971785	1.383825092	0.179301114	0.221057894	-0.014960227	-0.240977808	-0.553621904	0.55768595	0.273978652
32328	200	hexanoylcarnitine	Fatty Acid Metabolism(Acyl Carnitine)	hexanoylcarnitine	0.091507438	0.356781057	0	0.176291377	-0.079461156	-0.032059557	0.675403537	0.557148958	-0.273534783	0.335889635	0.037830068	0.630914971	0.46954064	-0.008436331	0.163333592	-0.392244812	0.526030437	0.1766772	-0.362237666	0.194684349	-0.118030807	-0.316374695	-0.23915984	0.198662692	-0.276175215	0.393822855	-0.011528769	-0.081518053	0.353897305	-0.230215744	-0.568666108	-0.101659506	-0.214592496	-0.055989152	-0.139691913	-0.26260529	-0.290612706	0.305554773	0.507729374	0.276265096	0.164202502	0.483638965	0.550191166	0.074399541	0.209728566
32338	50	glycine	Glycine, Serine and Threonine Metabolism	glycine	-0.87308586	-0.051002591	-0.606674615	-0.374778969	-0.663711094	-0.288471617	-0.206039399	-0.057097586	0.396278257	-0.742011187	-0.512933692	0.201072271	-0.148687668	-0.304192095	-0.91513237	-0.367516654	-0.228427563	-0.24442551	-0.288669564	-0.716194676	-0.194266474	-0.583131232	-0.482182275	-0.834212903	-0.067379175	-0.334321229	-0.404380571	-0.040885798	-0.283878416	-0.701651978	-1.053910087	-0.123595108	-0.063447794	0.51241762	0.019564272	0.56848624	0.178332226	-0.400826554	-0.367040954	0	-0.535055198	-0.722753166	0.352900337	-0.374315187	-0.011307587
32339	50	alanine	Alanine and Aspartate Metabolism	alanine	-0.452235868	0.371306003	-0.201525482	0	-0.185878447	0.139999316	0.233141962	0	0.57918632	-0.458307963	0.279620515	0.067948377	0.340198757	0.01590784	-0.440387753	-0.496337535	0.330765636	0.240568989	-0.436829249	-0.532113777	0	0.22454343	-0.206144609	-0.907448317	0.116415227	0.253704203	0.048924921	-0.112054442	0.199426575	-0.229109198	-0.634886299	-0.008539665	0.073418282	0.114769404	0	0.027256824	0.323873091	-0.144184223	-0.407357728	0.24889939	-0.520313503	-0.338588853	0.601728211	-0.078929247	0.175388454
32342	200	adenosine 5'-monophosphate (AMP)	Purine Metabolism, Adenine containing	adenosine 5'-monophosphate (AMP)	-0.522198279	-0.522198279	0.14791671	-0.115167688	-0.063812007	0.68651811	-0.522198279	1.100583969	-0.522198279	-0.522198279	0.424063618	-0.522198279	-0.522198279	-0.522198279	-0.522198279	1.178908189	0.414910897	-0.522198279	0.902309022	-0.522198279	0.380304915	1.02635811	-0.522198279	-0.522198279	1.426031993	-0.522198279	-0.522198279	-0.522198279	0.161752849	0.085532645	1.572328944	0.284440352	1.017016493	-0.522198279	-0.522198279	-0.094382303	0.213546332	0.805399624	0.322456967	0.32097441	0.373961043	-0.522198279	0.257381032	1.797153452	-0.000754494
32346	201	glycochenodeoxycholate	Primary Bile Acid Metabolism	glycochenodeoxycholate	0.093640307	-1.47011164	-0.828455517	0.625541619	-0.438919265	-2.030358539	1.006369824	-0.059493301	0.583527869	0.782634861	-0.420407304	-0.75459196	0.284361146	2.693325048	-2.030358539	1.570691961	0.336452349	1.084224794	-1.107241623	0.637794146	-2.030358539	0.158827641	-2.030358539	-0.201944467	-2.030358539	-0.780826472	-0.741937329	-0.063875225	-0.290886809	1.541706109	0.050287434	0.477972733	0	-0.316434948	-1.255227981	-1.007397948	-0.977248828	-0.59538112	-0.372026262	0.912018381	-1.306092318	-0.712930303	1.157411875	0.109180572	-1.001096228
32348	200	2-aminobutyrate	Methionine, Cysteine, SAM and Taurine Metabolism	2-aminobutyrate	-0.014524626	0.084476901	0	-0.834670152	-0.671033166	0.586477833	-0.108055586	0.501512793	0.051826566	0.177698182	-0.228576816	-0.428096417	0.109046372	-0.34100378	0.37804296	-0.210063877	-0.162313384	-0.009971891	-0.451263251	-0.04197994	-0.118698663	0.084781478	0.112673644	-0.130707358	-0.349140978	0.522743544	-0.201138213	0.222676656	0.309524132	-0.274264696	0.305114569	-0.076114256	-0.356976337	0.271615331	-0.355089586	-0.008337517	-0.517504815	0.257894994	0	0.177627701	0	0.025764582	-0.20320226	-0.107143223	0.106864393
32393	200	gamma-glutamylvaline	Gamma-glutamyl Amino Acid	gamma-glutamylvaline	-0.119289426	0.663071517	-0.099425167	0.727494865	-0.411208359	0.514449045	0.571367782	0.279682714	0.11973505	1.202896575	-0.553270545	-0.349357502	0.039025174	-0.685469505	-0.259760307	-1.077598371	0	-0.413805576	0.796007006	0.171216957	-0.25011127	-0.018064776	-0.82907835	-0.054076538	1.942070916	0.007951858	-0.173596604	2.123896678	0.232366022	-0.614761485	-0.658479137	-0.465976736	2.52959536	-0.249765616	-0.409271676	1.545283459	-0.570889262	1.492992924	-0.307235008	-0.259955094	-0.160273462	0.033771562	0.048229829	0.154217188	-0.037739878
32401	200	trigonelline (N'-methylnicotinate)	Nicotinate and Nicotinamide Metabolism	trigonelline (N-methylnicotinate)	-1.164231026	0.198532747	-1.164231026	-1.164231026	-1.164231026	-1.164231026	-0.452664246	0.247896377	-1.164231026	-0.742281952	-1.164231026	0.133214463	-0.254130697	-0.257649847	-1.164231026	-1.001623614	-0.402963262	0.35405267	-0.247871318	-1.164231026	-1.164231026	-1.164231026	-1.164231026	-1.164231026	-1.164231026	-1.164231026	-0.149494512	-1.164231026	-1.164231026	-1.164231026	-0.689130045	-1.164231026	1.047902036	-1.164231026	-0.218587973	-0.773970557	-0.662622519	-0.121774418	-0.742790038	0.547890926	-1.164231026	-1.164231026	-0.031385577	-1.164231026	0
32405	200	indolepropionate	Tryptophan Metabolism	indolepropionate	-0.501752274	0.18289372	-0.380875801	-0.867432744	-1.045905238	0.453758767	0.233733276	0.33052672	-0.111056738	-0.293560329	-0.625558576	-1.66282488	-0.845853725	-1.187526916	-0.357253196	0.865512227	-0.016870351	-0.078778824	0.140198973	-0.428447883	-0.044331465	-0.625384183	0.798716961	-0.100535755	-0.078086638	0.307766966	0.076082623	-0.153042087	1.253464704	-1.264592168	0.497492413	0.006881321	0.181176163	-0.065362631	-1.157616327	-0.474793783	0.093328394	-0.398708104	-1.66282488	0.135826563	-0.650538591	-0.801557796	-0.302785902	0.593058986	-0.368494944
32412	200	butyrylcarnitine	Fatty Acid Metabolism (also BCAA Metabolism)	butyrylcarnitine	0.766465226	0.016959224	0.498323167	1.173220111	0.022746607	-0.13829218	1.013057395	0.082758317	-0.23265986	0.660767066	-0.026561195	0.243846265	0.446010966	-0.059124126	0.3844196	-0.082053366	0.747552466	0.614737049	0.028077505	0.598718648	0.340509738	0.009784839	-0.144990408	0.459184827	0.117578537	0.405123855	0.307692512	-0.16503216	0.44061091	0.144747362	-0.215109128	0.003290852	-0.572265639	-0.463162526	0.145004976	-0.410308233	0.049571568	-0.345190054	0.372201957	0.094836239	-0.613363285	0.142612458	1.761884509	0.562478744	0.270812086
32418	201	myristoleate (14:1n5)	Long Chain Fatty Acid	myristoleate (14:1n5)	-1.083819469	-0.12790714	-0.007521667	0.355526131	1.000004437	-0.031365414	-0.609253831	0.11360541	-0.301363084	0.03510858	-0.463347156	0	-0.238064803	-0.180858456	-0.411286237	0.012548729	1.179152703	0.137443362	0.416774823	-0.026049605	-0.437741781	-0.695608689	0.474946977	0	0.551707585	0.286741624	-0.008066079	-1.233548918	-0.09125839	0.190390569	-0.287443214	0.091881085	-0.495456952	-0.026600699	0.55715058	0.06749546	0.566630482	0	0.19765535	0.090033314	0.058479231	-0.235021208	0.328463374	-0.681402925	-0.400921443
32425	201	dehydroisoandrosterone sulfate (DHEA-S)	Steroid	dehydroisoandrosterone sulfate (DHEA-S)	0.743940548	0.140877984	0.083196699	-0.327957267	0.268680817	0.153468425	-0.072172629	-1.771293582	0.584613771	0.102260765	0.025360105	-0.821499634	0.058061885	-1.143533109	0.412531098	0.341856457	0.207930812	-0.136997665	-1.339797981	0.602157968	0.074762564	-0.11585381	-0.664278006	0.86896505	-1.921880354	-0.186097065	0.569173698	-0.549674301	0.51105175	0.375755817	-0.525775835	0.114350996	0.822358669	-0.625530555	-0.110370652	-0.047654246	0.58856327	-0.650647593	0.919353599	-0.271128095	0.294105703	-0.164573988	0.494996209	0.839584708	-1.01455887
32452	200	propionylcarnitine	Fatty Acid Metabolism (also BCAA Metabolism)	propionylcarnitine	0.526747461	-0.086063768	0.057048108	-0.019223044	-0.381835856	-0.148952612	0.507874573	0.465454511	-0.00317339	0.268292649	-0.135355302	0.274076506	0.222299571	-0.43039975	0.221815776	0.067527012	-0.362333318	-0.139975842	-0.154268895	0.410859922	0.174295154	0.355503144	-0.198175315	-0.091726368	-0.00622116	0	-0.3066758	0.493058431	0.409471052	-0.043558258	-0.366745016	0.003445977	-0.142444241	0.028609637	-0.355399254	-0.541228301	-0.624106665	-0.499428539	-0.000312755	0.253690679	-0.39024993	0.381726598	-0.053032044	0.218825722	0.052161987
32458	200	oleamide	Fatty Acid, Amide	oleamide	0.948724248	0.297631537	-1.006490419	0.826695914	-1.347571338	0.374813286	-0.169687289	1.447489242	0.004602621	-0.087199508	-1.213729386	0.101139677	0.771199979	4.018155346	-1.093337686	-0.515581827	-0.155780472	3.469178967	0.011310956	1.438365893	3.262546277	-0.125686836	0.212756279	-0.452721968	-0.352989535	0.011310956	1.807232087	-1.156910098	1.252932492	-0.263544988	-0.633915479	0.504705049	0.224717636	-0.533726417	-1.026126441	0.469445149	-0.024528736	2.59820808	-0.181168764	-0.137037846	-0.374005613	0.105095586	-0.565354974	-0.363643735	-0.700655671
32489	201	caproate (6:0)	Medium Chain Fatty Acid	caproate (6:0)	-1.712795239	-0.330957363	-0.378891344	0.114719762	0.05042735	-0.477478569	0.293032951	-0.028467266	-0.130535443	-0.29266147	0.003437756	0.144545905	-0.272034151	0.208713301	-0.580568495	-0.485949827	0	0.273133779	-0.314568168	-0.669226284	-0.107234015	-0.358145525	0.19350402	-0.267542816	-0.451327827	0.051151897	-0.432247739	-0.109862306	-0.028348087	-0.178098321	0.444274235	-0.604426978	-0.270058501	0.084929753	-0.175875059	0.173657788	-0.300814212	-0.176366866	-0.139887626	0.265375037	-0.184448384	0.345158072	0.003644208	-0.701869645	-0.143028927
32492	201	caprylate (8:0)	Medium Chain Fatty Acid	caprylate (8:0)	-0.848524064	-0.809098646	-0.233453721	-0.073320674	-0.14199237	-0.263002455	0.366934534	-0.255325679	-0.101748665	-0.272559559	-0.143569574	0.353205751	-0.072614336	-0.036105768	-0.52059437	-0.058722511	-0.015168175	0.241581378	-0.446155874	-0.572193188	-0.246702814	-0.106018634	0.031881901	0.007223083	0.102770152	-0.136496555	0.01040446	-0.024327431	-0.282806903	0.402302413	0.224762828	0.000663836	0.326359974	-0.130850024	-0.033100964	0.407211344	-0.211630678	-0.005105138	-0.017245338	-0.263715575	-0.252814539	0.310099711	0.172781807	-0.287611784	-0.36851342
32504	201	docosapentaenoate (n3 DPA; 22:5n3)	Polyunsaturated Fatty Acid (n3 and n6)	docosapentaenoate (n3-DPA; 22:5n3)	-1.154230184	0.685785502	0.378684813	0.300965808	0.882923806	-0.691234681	-0.040054736	0.178611855	0.671286594	-0.509819312	-0.842036111	-0.596830597	-0.363575463	-0.090315307	0.045460567	-0.250455737	0.295768346	-0.03023257	-0.135860335	0.174239205	-0.247538351	0.446029912	0.563876275	-0.172476501	0.274393345	0.722358423	-0.133007453	-1.088410323	0.021633436	0.801965942	0.180457818	0.391506866	-0.224980756	-0.218277568	0.475352277	-0.006820094	0.473368976	0.515855719	-0.027557241	0.003150106	0.517040461	0.026100875	0.040511749	-0.710697577	0.422781615
32511	201	EDTA	Chemical	EDTA	0.960812431	0.196860808	0.315139723	-0.602957949	0.051283659	1.030632747	-1.482097549	0.28230326	0.637094152	0.832114568	-0.214073567	-0.188983721	1.138469566	-0.053592717	0.486837798	0.2746045	-0.008538602	-0.001664564	0.778077767	0.740378699	-0.442346936	-0.481459903	0.245086416	0.177509391	0.470426225	-0.039168639	-0.30026472	-1.684338623	0.27917706	0.439538441	0.613917275	-0.994062706	0.148344721	-0.638002269	0.051785527	0.272131201	-0.256761435	0	-5.416883758	-0.107117015	-2.801533754	-0.768509495	0.159766532	0.415746454	-0.426635392
32553	201	phenol sulfate	Phenylalanine and Tyrosine Metabolism	phenol sulfate	-0.419347654	-0.806275535	-0.375276813	-0.159229799	-0.4434967	-0.567089374	0.069033001	0.269998684	-0.015619987	0.071460773	-0.064788637	1.40433965	-0.995026132	-0.048442555	0.1182017	-0.56925705	1.312477018	-0.293620309	-0.326618234	0.212581615	-0.326826597	-0.30415148	-0.619728666	0.021499555	1.552407358	-0.571287701	-1.054946351	0.134564429	-0.742687322	0.298455962	-0.776109294	0.245372464	-0.229938074	0.554725976	0.612672261	-0.297072429	0.251845766	0.010881261	-0.318876885	0.181551496	-0.239803729	0.169568908	0.597919681	0.03759148	0.758570387
32562	201	pregnen-diol disulfate*	Steroid	pregnen-diol-disulfate-	0.017985205	-0.151921468	-0.136076664	0.835326602	-0.198227424	0.286038402	0.359889785	-1.710016181	0.030452704	0.108990437	0.087721742	-0.269305215	0.03065721	-1.192678181	0.380976221	0.34031833	-0.595859388	0.305507759	-0.658204811	0.740836095	0	0.357976584	-0.724229776	0.911155309	-2.12323385	-0.155607987	0.318448467	-0.700441216	0.62351643	0.773824132	-0.229157283	-0.299777917	1.098096133	-0.463832626	-0.748964479	-0.746110721	0	-0.142266136	1.517146031	0	1.009773246	0.833926451	0.712739131	0.624712206	0.653175322
32586	200	bilirubin (E,E)*	Hemoglobin and Porphyrin Metabolism	bilirubin*E-E-	-0.225663561	0.68766029	-1.479694837	0.506377458	-0.783603215	-0.545051364	0.057341494	0.479107045	0.286610077	-0.421600526	-1.479147526	1.089921211	-0.109702504	1.138359423	0.576414445	-0.278410138	0.111285835	0.534643473	-0.178240329	-0.129546706	0.031451815	-1.741079869	0.104533047	0.138769838	-0.915758434	0	0.427386706	-1.14741494	0.320647752	0.124207592	0.014182139	0.926449209	-0.642483859	-0.737988499	-0.339607378	0	0.938710163	0.040769452	-0.020629003	-0.14052075	-0.704896219	0.84474163	0.706939001	0.469650925	1.438024924
32593	200	heme*	Hemoglobin and Porphyrin Metabolism	heme*	-0.362468459	0.910367615	0.232688549	0.932773197	0.666250601	2.576858946	-0.708498236	0.200873229	-1.505332801	0.467845117	1.358877699	-0.450720994	1.13518153	0.072466046	-0.107491573	2.078773353	1.17351037	-0.654983992	2.418712841	-1.782905009	1.796386841	1.029425386	0.05046646	0.448484761	0.118618015	-0.683459804	-0.409311918	0.44062631	0.148441634	0.301650433	3.212168149	1.370922025	-2.122673198	-1.502734967	-1.464895374	-0.349929378	-1.561654761	-1.847234818	1.087857034	-0.882663951	0.810887253	-1.185919212	0.072466046	0.140963806	1.572181497
32599	201	glycocholenate sulfate*	Secondary Bile Acid Metabolism	glycocholenate-sulfate-	0.424111068	-0.530331511	-0.117783172	0.007382798	-0.419374173	-0.005675884	0	-0.398036512	0.366344943	-0.131381295	0.233166334	0.598320943	0.146323436	0.051948009	0.063651107	0.525989105	-0.227937893	0.529903092	-0.347096541	-0.343035214	0.778122355	0.158421531	-0.149137493	0.824499966	-0.019149265	-0.03348938	0.502596895	-0.338638791	0.435477135	-0.102549056	0.12082983	0.047063336	-0.367607811	0.110581868	0.096860076	0.154575493	-0.301478113	-0.46933247	0.318703091	-0.006113454	0.537951723	0.203973701	-0.112792139	-0.179350216	-0.002261834
32619	201	pregn steroid monosulfate*	Steroid	pregn-steroid-monosulfate-	0.723733723	0.122110725	-0.308122443	0.346851093	0.228069128	-0.109610106	-0.128391119	-1.643328685	0.293199804	-0.413312755	0.159350648	-0.187796641	-0.211644867	-1.354525961	0.217095595	0.853892164	-0.040533878	-0.329617701	-0.662230849	0.489178181	-0.246499209	-0.117946596	-1.408287583	0.621906182	-1.716526443	-0.156016289	0.390078154	-0.684869399	0.518018504	0.11774308	-0.585973931	-0.067612063	0.491131688	-0.90996857	-0.216572911	-0.307604383	0.749728026	-0.449125037	0.884682297	-0.004671005	0.759358102	0.184474308	0.786343769	0.459712398	0.030192903
32620	201	glycolithocholate sulfate*	Secondary Bile Acid Metabolism	glycolithocholate-sulfate-	-1.384548947	-0.680438487	-0.124723967	0.192058546	0.463038904	-0.185251312	0.62535356	-0.272239292	0.011162449	-0.307616872	-0.866728438	-0.695212478	-0.571327359	0.827253775	-0.911970068	1.182406185	-0.22470811	-0.388644673	-0.59211197	0.248557867	1.150230918	-0.207599539	-1.026547153	0.678455195	0.257292029	-0.105650691	0.003498324	-1.350321768	0.050112058	0.840307148	1.301875951	0.473133179	-0.484815968	0.864483505	-0.429054295	-0.777592708	-0.204405561	-0.967227557	-0.795942043	1.300913506	-0.416056346	1.186072668	0.252957013	-0.461142199	-0.210845576
32635	201	1-linoleoylglycerophosphoethanolamine*	Lysolipid	1-linoleoylglycerophosphoethanolamine-	-0.845453146	-0.213434801	0.00090301	0.105004221	-0.448322557	-0.626755737	0.234517845	-0.23986464	-2.758047182	-0.099876499	-0.450302285	0.418144204	-0.27621092	0	-0.20327392	0.505761569	-0.221303911	0.748612284	-0.417247579	-0.830032493	-0.512406209	-0.832953657	-0.807716222	0.342752369	0.08325534	-0.107546486	-0.066828972	-2.758047182	-0.196742334	-0.373967668	-0.182491786	-0.15676817	-0.233221279	0.509073736	0.04368103	0.557470412	-0.452692993	-0.262225808	-0.877210347	0.23093436	0.256509454	0.66818973	-0.147492333	-0.600801631	-0.659668599
32654	200	3-dehydrocarnitine*	Carnitine Metabolism	3-dehydrocarnitine*	-0.1245347	0.062242907	-0.056577186	0.311918392	0.000818372	-0.096274027	0.100067331	-0.042987338	0.385285906	-0.013549306	-0.884819178	-0.252110416	0.303369681	-0.755860176	0.502461534	0.052997624	-0.215760079	-0.723384968	-0.319964144	0.848653448	-0.540901827	-0.026378993	0.225846168	0	-0.28016607	0.150481924	0.20335466	-0.586420144	0.748194721	-0.185862832	0.177774834	0.086480424	-0.731802019	-0.003047253	0.672885556	-0.260914996	-0.237070622	0.387839858	-0.01700809	0.197657319	0.025604159	-0.61126084	0.238201564	0.14837529	0.233181305
32672	200	pyroglutamine*	Glutamate Metabolism	pyroglutamine*	1.069412054	-1.255688001	-0.085899325	-1.255688001	-1.255688001	0.286157895	0.923322386	0.219011418	0.412424922	0.410936529	-1.255688001	-0.184460258	1.297610221	-1.255688001	0.47381026	-1.255688001	0.100229021	0.353452789	-0.435457445	-0.151065657	-0.100008328	-1.255688001	-0.763397268	0.883953945	-0.208331671	-1.255688001	0.232017016	-0.130039073	1.135906822	-0.321308101	-0.011643899	-0.035594423	0.267168435	-1.204698672	-0.518989011	-0.0337703	-1.131240593	-0.415840133	-0.120348227	0.845065539	-0.179373896	-0.113157803	-0.037169665	-0.152576755	0.300698779
32675	200	C-glycosyltryptophan*	Tryptophan Metabolism	C-glycosyltryptophan-	-0.128725336	0.110586974	-0.270063278	-0.266232552	-0.302502158	-0.104701068	0.301001209	0.56560736	0.008258299	0.306207502	-0.473068231	-0.196304796	-0.321134464	-0.221862155	-0.322775838	-0.543941661	0.127885594	-0.074534761	0.317956768	-0.071181363	-0.104136125	-0.305662468	-0.02670524	0.088668966	0.021789577	0.024236079	-0.317325952	-0.007709956	0.262518702	-0.204869285	-0.000864986	-0.261144028	-0.168705424	-0.142866599	-0.052140445	0.114226452	-0.078642225	0.221656807	0.197998198	0.290473717	0.124776804	0.033423491	0.126045739	0.236103913	0.204470171
32792	201	andro steroid monosulfate 2*	Steroid	andro-steroid-monosulfate-2-	0.363973008	-0.144556229	0.381780754	1.554682955	-0.104304734	-0.243448349	0.211631579	-1.25003981	0.086668614	0.968493539	0.675838655	1.821757157	0.526890022	-1.090681297	0.02624751	0	0.145545967	0.353046104	0.200825217	0.516228405	0.222478666	0.464337255	0.119995868	1.299471167	-1.323931146	-0.2006013	0.840087808	-0.176191586	0.384658423	0.332188896	0.409314353	0.621152274	0.812808028	-0.277338237	0.280231509	-0.52235549	0.982079494	-0.652717619	0.673517112	0.020168331	0.887819935	-0.783892272	0.388165251	1.073049571	0.60283255
32807	201	taurocholenate sulfate*	Secondary Bile Acid Metabolism	taurocholenate-sulfate-	-0.434992579	0.520758617	-0.226609403	-1.562152632	0.222005539	-0.332633639	0.321706355	-0.013204762	-0.464869054	0.338260469	0.021541184	0.028281942	-0.19009489	0.277211391	-0.329890312	0.024228379	-0.510108861	0.196010204	-0.339128318	-0.127271867	0.658769846	0.202092955	0.80329598	1.798052306	-0.416866971	0.065982399	0.727070936	-0.913421601	0.523161883	0.53432606	0.293865136	0.138319042	-0.042105035	1.257234018	-0.329211226	-0.044343906	-0.658127789	-0.113018848	0.730081617	0.447623592	0.334639904	-1.031848392	-0.437132534	0.588657709	0.132160741
32827	201	andro steroid monosulfate 1*	Steroid	andro-steroid-monosulfate-1-	0.688602359	-0.306550705	0.746491025	1.034626538	0.005560726	0.295744577	0.117528246	-1.248960263	0.025471835	0.185167332	1.111586695	1.619638156	0.792344838	-1.166019151	0.28082189	-0.398357109	0.40980921	0.708940783	-0.458306378	0.722205117	0.086074665	0.581295654	0.241579111	0.393971221	-1.248960263	-0.142401892	0.126379381	-1.248960263	0.265004783	0.564549278	0.51909835	0.651517938	1.093355375	-0.182129596	-0.456926061	0.171186837	0.383190978	-0.120843507	0.117528246	-1.248960263	-0.069226468	-0.244029095	0.519576949	1.015391396	0.530097385
32836	200	HWESASXX*	Polypeptide	HWESASXX*	-1.009396706	1.860401813	-1.929357465	3.05533587	-1.929357465	-0.148790006	0.082180269	3.711424193	-0.263482486	2.950064365	-1.929357465	-1.929357465	0.417655188	-1.929357465	-1.929357465	-1.126669083	-1.929357465	-1.929357465	3.992640779	-1.929357465	-0.495169087	-1.929357465	1.308401557	-0.600194958	2.657802	0.672746979	0.234366148	3.164088062	-0.351220642	-1.929357465	-0.419907684	0.698119587	0.385789498	-1.029417508	0.209677871	1.896405464	0.668236984	1.515567527	0.066044418	0.273003927	-0.948745189	0.466985199	0.417655188	-0.822067813	-1.929357465
32980	201	adrenate (22:4n6)	Polyunsaturated Fatty Acid (n3 and n6)	adrenate (22:4n6)	-0.17309721	0.4537888	0.082040997	0.286975946	0.436611834	0.3894344	0.29935501	1.05670392	-0.147799787	0.040969152	0.018506148	0.437669303	-0.314059016	0	-0.247113827	0.102452531	0.108577313	0.207559716	0.462621828	-0.012812012	0.349037818	-0.063724014	0.32667091	-0.37127632	0	0.793262667	0.012602523	-0.251129672	-0.267895424	0.462626395	0.131093547	0.402178411	-0.655823886	0.224741906	0.128665564	0.465067257	0.4791129	0.460362477	0.568607679	0.054534225	0.184016248	0.658008124	-0.017247751	-0.339125297	0.554027452
33084	200	ADSGEGDFXAEGGGVR*	Fibrinogen Cleavage Peptide	ADSGEGDFXAEGGGVR-	-0.836550741	1.314009853	1.493238213	1.007642449	0.805978026	-0.836550741	-0.063802196	4.801158764	-0.836550741	-0.836550741	-0.836550741	-0.836550741	0.439398797	-0.836550741	-0.836550741	1.015105485	-0.605249229	0.737838597	5.7028562	0.393143301	-0.836550741	-0.184888254	3.178666526	-0.836550741	3.021789584	2.134620193	1.526607852	3.116822934	0.317631781	2.118387011	2.282133558	-0.274259985	1.602540457	-0.836550741	0.747599535	3.107178013	2.539814808	-0.008815182	0.697812168	-0.836550741	-0.836550741	-0.836550741	-0.836550741	5.001523874	1.449735447
33228	200	1-arachidonoylglycerophosphocholine*	Lysolipid	1-arachidonoylglycerophosphocholine*	-0.035227095	1.595363113	-0.617679624	0.389204257	-0.296037269	0.335874914	0	1.920760577	0.443341309	-0.414191298	-0.295818445	-0.259609485	0.196818798	-0.004838842	-0.214787415	-0.280796556	0.036755281	-0.621117921	0.448760877	0.023934717	0.639833913	-0.27845863	0	-0.771097209	-1.224819956	0.581394909	0.451197832	-0.237987204	0.829564023	-1.743729717	0	-0.153670215	-0.380166393	-0.128852534	-0.243196981	0.328204697	0.307637871	-0.241331216	0.732620495	0.069195688	-0.166489434	0.480758078	-0.089318772	-0.342745263	-0.751874795
33230	200	1-palmitoleoylglycerophosphocholine*	Lysolipid	1-palmitoleoylglycerophosphocholine*	-0.007501222	0.980411045	-0.102593392	1.058695054	-0.319254679	-0.243080654	0.108773283	1.743575041	1.052089274	-0.137705397	-0.445382267	-0.089047896	1.073215007	0.721239293	-0.059918531	-1.183917434	0.64206943	-0.374504609	1.187088881	0.349495355	0.287756126	-0.586722471	0	-0.27340316	-0.336111398	0.503810326	0.720308936	-0.674696875	1.102565169	-0.020874832	0.234613285	-0.291871736	-0.37137623	-0.331501449	0	0.993831687	-0.198797017	0.009758027	0.07040752	0.041210432	-0.658462999	0.745114782	-0.167038017	0.307831381	-1.204104591
33422	200	gamma-glutamylphenylalanine	Gamma-glutamyl Amino Acid	gamma-glutamylphenylalanine	0.223997399	0.300413111	0	-0.277272021	-0.694831497	-0.120698241	0.33987234	0.10511223	0.401550341	-0.022193326	-0.695579612	-0.001115592	-0.324916351	-0.455248669	-0.572111395	-0.30339457	0.070918939	-0.435383853	0.350698775	0.247222907	-0.169232251	0.211791243	-0.488522529	0.015763478	0.470729055	-0.168362301	-0.207339624	0.400945123	0.576486729	-0.539538138	-0.171107618	-0.579209411	1.002007547	-0.511316207	-0.665650771	0.504979364	0.045029216	0.442974638	-0.610655935	-0.342929208	-0.101682182	0.008887999	-0.00133127	-0.125735743	0.138640184
33441	200	isobutyrylcarnitine	Leucine, Isoleucine and Valine Metabolism	isobutyrylcarnitine	0.136902113	-0.479122109	-0.910118551	-0.484426014	0.022215464	-0.703810416	0.459167136	0.397048911	-0.402574508	0.048086321	0	-1.466528333	-0.477145014	-0.829210014	-0.021830151	-0.424880909	-0.500846818	-0.864616596	0.467557357	0.217289662	-0.179859334	-0.049719014	-0.880342995	-0.670585335	0.448517937	0.070428423	-0.792429716	-0.066089981	0.869923661	-0.534458615	-0.055766133	0.237131422	-0.601933742	-0.256436208	-0.530106653	-1.127867998	-0.500572555	0.115861366	-0.045071734	0.058250393	0	0.591536252	0.143350888	-0.589474291	0.418539246
33442	201	pseudouridine	Pyrimidine Metabolism, Uracil containing	pseudouridine	-0.130045453	-0.252189755	-0.049673242	-0.228166938	-0.148411855	-0.033242108	0.094764542	-0.034119618	0.238260099	0.131431701	-0.138882028	0.03818805	-0.133885815	-0.17154692	-0.371921132	-0.172306509	0.319901804	0.036581547	-0.074796488	0.196169448	-0.111370172	-0.194474117	-0.225577347	0.138663192	0.296377537	-0.196666638	-0.011584428	-0.076684452	0.099970437	0.040778148	0.09484104	0.038795695	-0.189587654	0	0.035693183	-0.029638711	-0.0441761	0.237403225	0.32996938	0.190952202	0.214912957	0.103630192	0.215056778	0.190156817	0.107932566
33447	201	palmitoleate (16:1n7)	Long Chain Fatty Acid	palmitoleate (16:1n7)	-1.054239095	0.0102174	0.152842705	0.501414062	1.10673808	-2.507056733	-0.316382482	0.281861848	-0.321548795	0.253594298	-0.060929251	0.505885828	-0.512276384	0	-0.146042344	0.165598544	0.682824113	0.3845561	0.58246494	0	-0.228960029	-0.385931007	0.71151241	0.166919475	-0.219121111	0.431722388	-0.053250857	-1.126514769	-0.025510795	0.507929449	0.189212379	0.443481574	-0.910812477	0.045182355	0.129518825	0.347136442	0.328481339	0.142046701	0.124053913	0.171224376	0.470199604	0.293850167	-0.728208158	-0.482669928	-0.227387147
33453	50	alpha-ketoglutarate	TCA Cycle	alpha-ketoglutarate	0.804596736	-0.278790172	0.552781407	0.560367149	0.491827393	0.949780416	0.376808101	0.474232792	-1.41839206	0.88127877	0.068121035	0.15048815	0.055014838	0.395865982	0.642400351	0.193250419	0.205256295	0.331403269	0.661748773	0.624153429	0.250223376	0.074135507	-0.170379804	0	0.936059269	0.64683593	0.127314097	-0.496172043	-0.02147601	-1.41839206	0.066883827	-1.41839206	0.579984749	0.142377516	-1.41839206	-0.192666473	-0.175495231	0.068217525	-0.599249103	0.27479236	-1.41839206	-1.41839206	0.268001128	0.111333471	0.118283278
33477	50	erythronate*	Aminosugar Metabolism	erythronate*	-0.053845325	0.256767321	-0.155227712	0.293212991	0	-0.107305084	0.262808172	0.281985177	0.117276393	0.197713577	0.02118155	-0.509901267	-0.01065278	-0.099543402	-0.267408547	-0.168505635	-0.043909523	-0.239498941	0.152522935	-0.064355171	-0.30527673	-0.208345949	-0.491017051	-0.105222091	0.679717127	-0.150471017	-0.164532521	0.016707089	0.043409189	0.207307788	-0.320006178	-0.143141397	0.319275767	0.020503463	-0.087926138	0.225889318	-0.19240619	0.605584183	-0.097903359	-0.124630597	0.016194884	-0.422354228	-0.420500889	-0.062468448	0.115899431
33488	50	lathosterol	Sterol	lathosterol	0.876835799	-1.503527084	-0.023169488	-0.072077433	-1.503527084	-1.503527084	1.120225004	1.194514231	0.547683915	0.666554476	0.655505798	0.745944582	1.938641601	-0.288763447	-0.289949189	0.461141014	0.746819619	-0.675179371	-1.503527084	2.069260572	0.624667395	-1.503527084	0.927816569	1.044423108	1.079547091	0.705064	-1.503527084	-1.503527084	0.516155641	0.625934672	0.62027573	0.340744597	-1.503527084	-1.503527084	-1.503527084	-1.503527084	-1.503527084	0.014710819	1.188781391	0.12628057	0.457327684	0.719241432	0.608775569	-1.503527084	-1.503527084
33587	201	eicosenoate (20:1n9 or 11)	Long Chain Fatty Acid	eicosenoate (20:1n9 or 11)	-0.947340189	-0.121081597	0.045492178	-0.18498396	0.529830164	0.023094396	-0.128798249	0.150598506	-0.393224572	0.292205105	-0.42904759	0.594016826	-0.062135255	-0.19424829	-0.38262171	0.449529343	0.016148915	0.235639067	-0.354431237	0.192273472	-0.193818445	0.052415692	0.497650605	0.175665151	-0.354695272	0.480575594	-0.212037639	-0.422997076	-0.581213599	0.826982239	0.878394255	0.821999009	-1.50179741	0.080137393	0.426465226	0.325318786	0.638665406	0.826616189	-0.074937074	-0.008311644	0.896214094	0.49658695	-0.588726882	-0.703573829	0.470538914
33821	200	1-eicosatrienoylglycerophosphocholine*	Lysolipid	1-eicosatrienoylglycerophosphocholine*	-0.238182793	1.476247055	-0.441817304	0.949839319	-0.15665655	-0.093884042	0.489240214	1.612489763	0.257885398	-0.46788156	-0.087585589	0.114172415	0.684302608	0.659372999	-0.165285781	-0.706652308	0.742960906	-0.180566228	0.678382882	0.088158186	0.837312818	-0.756493155	0.251612004	-0.280796496	-1.089852064	0.472477081	0.425628194	-0.44657279	0.978199842	-0.26152298	0	-0.116271228	-0.311695519	-0.010640846	-0.123021191	0.356480615	-0.094265692	0.018564455	0.607119347	0.11413093	-0.543942445	0.195291923	0.038344052	0.288485995	-0.852195025
33822	200	1-docosahexaenoylglycerophosphocholine*	Lysolipid	1-docosahexaenoylglycerophosphocholine*	-0.395468585	1.741907729	-0.72492861	0.488230587	-0.606035619	-0.125279703	0.539428692	1.874883173	1.065808847	-0.444436224	-0.585122655	-0.421536471	0.864262002	0.441178509	-0.394930026	-1.202098905	-0.104317944	-0.786513999	0.271839669	0.174013522	0.18943725	-0.262062011	0.514830123	-2.47131749	-1.331382332	0.918409444	0.418576214	-0.366980311	0.140794506	-0.773324351	-0.207336663	-0.030678506	-0.311078616	-0.246815666	-0.416749461	0.42258246	-0.022035908	0.247332762	0.700187874	-0.137563784	0.112107847	0.448328747	-0.17735331	-0.167460117	-0.370365105
33871	200	1-eicosadienoylglycerophosphocholine*	Lysolipid	1-eicosadienoylglycerophosphocholine-	-0.437226796	0.91405771	-0.835480385	0.599174235	-0.596300314	-0.553829101	0.644625252	1.496396315	0.479675736	-1.489900486	-0.625063267	-0.255332866	0.305720837	0.2084866	-1.489900486	-0.460025534	-0.02238846	-1.489900486	0.878933039	0.442589281	0.431408657	-0.965938057	-0.244049312	-0.239651955	-1.489900486	0.458837571	0.751397489	-1.489900486	0.357927684	-1.489900486	0.237442051	0.049546102	-1.489900486	-0.055684597	0.042152433	0.656114021	0.085818968	-0.125104995	0.752935963	-1.489900486	-1.489900486	0.303512541	0.602654858	-0.044484327	-0.284110025
33935	200	piperine	Food Component/Plant	piperine	0.090325031	0.645404184	1.003115897	1.072598814	1.394648334	0.152203217	-2.012790298	-0.756586132	1.698115827	-2.012790298	-0.40980246	-0.282999754	0.555938325	-0.296313073	0.435245468	1.154212225	0.063830852	1.651900271	-0.197141529	-1.120844183	-0.171541414	-2.012790298	0.564311699	-0.334271436	-0.497293002	0.972161835	-0.904874848	0.986405978	0.414209964	0.575583968	1.075106384	-0.415761865	0.275445875	-2.012790298	0.126063444	-2.012790298	0.209002021	1.226868836	0	0.371360362	-2.012790298	-0.277330401	0.916999179	0.098187982	-0.838705006
33936	200	octanoylcarnitine	Fatty Acid Metabolism(Acyl Carnitine)	octanoylcarnitine	-0.065615184	0.365985923	-0.497400563	-0.247918267	-0.734732609	0	0.897744676	0	-0.227273518	-0.015547237	-0.322516259	0.614629223	-0.064395535	-0.28263976	-0.409323781	-0.855020891	0.538831133	0.033580526	-1.005852226	-0.107287822	-0.319934818	-0.590662545	-0.93799265	-0.31072623	-0.604061965	0.589997283	-0.426162283	-0.933022685	0.395529649	-0.25953983	-0.730358994	-0.270611967	0.103661641	-0.187522884	-0.370020708	-0.545835287	0.129510976	0.296577794	0.427701809	-0.334221547	0.013873113	0.056747656	1.207165086	-0.611018277	-0.147084233
33937	201	alpha-hydroxyisovalerate	Leucine, Isoleucine and Valine Metabolism	alpha-hydroxyisovalerate	0.392356777	-0.498668437	1.088259192	0.829481307	0.046845209	-0.360816897	0.504532091	-0.099062954	0.259936529	1.109495674	0.434424524	-0.534446628	0	-0.265335436	0.423622835	-0.117123614	-0.153963054	1.401986832	-0.481018816	0.748706099	0.444811762	-0.266064932	0.150331021	-0.576044168	0.380189957	0.192534576	0.828118653	-0.356412605	0.051774819	0.599913512	-0.381944267	0.41706219	0.040867444	-0.1249259	-0.295727569	-0.227010138	0.456877292	-0.618657311	0.725475985	-0.07548689	-0.380985543	1.173084634	0.095914827	-0.202082863	-0.369504946
33939	200	N-acetylthreonine	Glycine, Serine and Threonine Metabolism	N-acetylthreonine	0.159535502	0.374172553	-0.696304607	-0.252868208	-0.140883611	0.494183547	-0.97406967	0.771171111	0.035225385	-0.83828051	-0.138360626	0.122910367	-0.274608614	-0.535900868	-0.032610992	-0.540024718	0.210045298	-0.97406967	0.378108755	0.149710171	-0.023207623	-0.233710265	-0.54106168	-0.090617205	-0.241235277	0.352992847	-0.97406967	-0.095633307	-0.97406967	0.038336498	-0.97406967	-0.134961285	0.639323973	-0.97406967	-0.97406967	0.978604769	-0.97406967	0.497275057	0.094533778	0.112689096	-0.97406967	0.082851726	0.073550425	-0.013357653	-0.531583457
33941	200	decanoylcarnitine	Fatty Acid Metabolism(Acyl Carnitine)	decanoylcarnitine	-0.283655255	0.389414827	-0.765374967	-0.257137594	-1.214672204	-0.107010778	0.533386886	-0.258218833	0.054911842	-0.008167208	-0.3917436	0.512802409	0.045413099	-0.043910928	-0.498760209	-0.952553106	1.482702113	-0.196399196	-0.994465855	-0.634895603	-0.266461351	-1.298694019	-2.006040308	0.046666058	-0.778431879	0.749087535	-0.254364535	-1.040527204	0.006059241	-0.251364315	-1.364915984	-0.260129035	0.109957737	-0.392744023	-0.705610025	-0.530088635	0.311868147	0.0672723	0.363287326	-0.25302559	0	-0.221276747	1.323921593	-0.633381516	-0.125254457
33955	200	1-palmitoylglycerophosphocholine	Lysolipid	1-palmitoylglycerophosphocholine	0	0.795931541	-0.290391849	0.168585126	-0.410126991	0.149470638	0.19007157	0.777955337	0.230813535	-0.242245245	-0.25412347	-0.177146962	0.398307985	0.129034405	0.006651638	-0.07772133	0.029415653	-0.27167612	0.524058353	0.137980534	0.249552591	-0.315071805	0.117946822	-0.172525949	-0.271124124	0.320134582	0.237853047	-0.713368335	0.537651075	-0.116959116	0.239997248	0	-0.117609636	0	-0.116951524	0.251930306	-0.119315204	0.044873802	0.197382928	-0.010787657	-0.746437588	0.252266483	0.079750473	0.184932014	0.083873032
33957	200	1-heptadecanoylglycerophosphocholine	Lysolipid	1-heptadecanoylglycerophosphocholine	-0.208085295	0.777210645	0.053238256	0.440494532	-1.096770732	-0.036131418	0.253169129	1.620898817	0.640325574	-0.713999565	-1.742870025	-0.027888301	0.923155022	0.153841234	-1.742870025	-0.483716339	-0.830338846	-0.339609296	0.477978778	0.319867472	-0.342047486	-0.765272811	-1.742870025	0.377856886	-1.742870025	0.251856061	0.729135334	-0.153248414	-0.155195074	-1.742870025	1.206191913	-0.527833549	-1.742870025	-0.08684062	-0.837490611	-0.071684552	-0.68927839	0.095902596	0.274370863	-0.120332789	-0.826957919	0.768337412	1.015446681	-0.248072398	0.133101897
33960	200	1-oleoylglycerophosphocholine	Lysolipid	1-oleoylglycerophosphocholine	-0.541377557	0.821088001	-0.650541532	0.445804538	-0.766495473	-0.118114336	0.023178785	0.877097182	0.649587687	-0.270628588	-0.743152751	-0.259683336	0.342653849	0.463646466	-0.094297297	-0.594449113	0.116760643	-0.361595279	0.421114241	-0.092089495	0.078489646	-0.346330185	-0.293923416	-0.355884259	-0.620103926	0.158590684	0.3809688	-0.737174123	0.545781026	-0.04120646	-0.116576405	-0.540024309	-0.283380754	0.230486028	-0.162307814	0.710128282	-0.261057708	-0.227451616	0.269440867	0.086969782	-0.985132748	0.383137783	0.238816672	-0.103802421	-0.03115385
33961	200	1-stearoylglycerophosphocholine	Lysolipid	1-stearoylglycerophosphocholine	0.23288327	1.05919256	-0.611896538	0.602079439	-0.942560337	0.178556199	0.645129363	0.959612013	0.941781594	-0.236604802	-0.688240791	0.032448206	0.920319412	0.524847133	-0.20413457	-0.52154905	0.338828715	-0.40658604	0.914235046	0	-0.056749925	-0.459909905	-0.609586573	-0.181600857	-0.23093591	0.531425227	0.322412467	-1.158807014	0.905192458	-0.417113773	-0.269637174	-0.543367383	-0.063602208	-0.307070118	-0.314396996	0.39957689	-0.09195412	0.135917349	0.247837778	-0.161378002	-0.574568808	0.415011861	0	0.043124413	0.117531464
33962	200	bradykinin, hydroxy-pro(3)	Polypeptide	bradykinin-hydroxy-pro-3-	-1.230976435	-1.230976435	-1.230976435	0.281160714	-1.230976435	0.690869738	-1.230976435	0.436230303	-1.230976435	-1.230976435	-1.230976435	-0.965000609	-0.820650017	-1.230976435	-1.230976435	-1.230976435	-1.230976435	-0.113891265	1.636288029	-1.230976435	-1.230976435	-1.230976435	-1.230976435	-0.483606338	0.580429769	1.99636251	-1.230976435	-0.297051882	0.62418901	-1.230976435	0.586589041	-1.230976435	2.109424912	0.886044848	-1.230976435	2.943619561	0.654410747	0.402661329	-1.230976435	-1.230976435	-1.230976435	-0.571514745	-1.230976435	-1.230976435	-0.55452968
33968	201	5-dodecenoate (12:1n7)	Medium Chain Fatty Acid	5-dodecenoate (12:1n7)	-0.31167802	-0.078807078	-1.556565163	-0.798277656	0.327661378	0.001719822	-1.045077769	-0.321840683	-0.317996998	-0.143945489	0.536739528	0.093935956	-0.484186405	-0.887134061	-0.435821239	-1.556565163	1.401774988	0.813087693	1.253231881	-1.556565163	-0.583269182	-0.060796141	0.242739587	0.033873636	1.705162966	0.450573586	0.549938336	0.618412622	-0.312083422	0.165528284	-0.680073223	0.138790178	-0.544955626	-0.017052961	0.211792119	-0.08051515	-0.538210004	-1.556565163	-1.556565163	0.0602493	-1.556565163	-1.556565163	0.265311863	-0.209992904	0.606808462
33969	201	stearidonate (18:4n3)	Polyunsaturated Fatty Acid (n3 and n6)	stearidonate (18:4n3)	-0.783011078	-0.006060149	0.030626626	-1.402370119	1.252404953	-0.833417438	-0.975385012	0.706773537	-0.226017201	-0.402381925	-1.122883134	-0.545560488	-0.221697925	-0.499156293	0.287214235	0.009720926	0.441553566	-0.011876732	-0.080896351	0.585302764	-1.05214642	0.736166439	0.798420588	-0.403707565	0.931249243	0.578413819	0.14590575	-1.685963366	0.000906227	0.851328095	0.244210614	0.417213417	-0.958476853	0.757268192	0.391582867	-0.316188676	0.566559805	-0.000958392	-0.431139508	-0.780961642	0.340033721	4.44E-05	0.798452845	-0.092053054	-0.398150786
33971	201	10-heptadecenoate (17:1n7)	Long Chain Fatty Acid	10-heptaadecenoate (17:1n7)	-0.99385713	-0.007228313	0.400042451	0.728910535	0.905997994	-1.953150389	-0.136946312	0.642086349	-0.327877805	0.477762064	-0.264991688	0.553541233	-0.564482507	0.000662021	0.016712781	0.02168904	0.267681932	0.074723273	0.443358281	0.266883221	-0.228069343	-0.222348331	0.34248076	0.000662021	-0.323511358	0.560051281	0.007426611	-0.871553656	-0.081613068	0.551198316	0.315071712	0.449149307	-0.921498639	0.085865982	0.198608724	0.239785576	-0.375832603	0.329290696	0.274561617	-0.033143882	0.230251138	0.070384255	-0.514273078	-0.215443732	-0.082796196
33972	201	10-nonadecenoate (19:1n9)	Long Chain Fatty Acid	10-nonadecenoate (19:1n9)	-3.653164479	-3.653164479	0.373043231	0.247684866	0.795955407	0.122800502	-0.219460077	0.56162318	-3.653164479	0.614843576	-0.155561335	0.569351086	-0.570920405	-0.158709548	0.022593363	0.230638744	0.109878028	0.155007124	0.409030064	0.315842806	-0.12972703	-0.221927033	0.381299727	-0.176616862	0.022593363	0.468156185	0.002589679	-3.653164479	-0.469274393	0.714847212	0.539630065	0.666563333	-3.653164479	0.053330884	0.459852018	0.235456402	0.110534013	0.656191119	0.407667108	0.336870941	0.27252929	-0.320473318	-0.306933556	-0.397553444	0.21931337
33973	201	epiandrosterone sulfate	Steroid	epiandrosterone sulfate	-0.754940592	0.282685378	0.194369413	-0.955402737	0.391907136	0.286417442	0.217036687	-0.840624193	0.044988018	0.202616986	0.476223111	-1.710296011	0.109875859	-1.155158314	0.197709722	0.684726981	-0.134128629	0.819814088	-1.729352102	0.24940051	0.682714582	-0.209699259	-0.364833776	0.815062641	-0.843440185	-0.585500679	-0.122498564	0.333594328	0.047349935	0.505278183	-1.409146796	-0.016829398	0.636039754	-0.252782406	-0.980930761	-0.662103823	0.855623562	-0.214387749	0.754940703	0.438046447	0.28363275	-0.351261735	0.094163558	1.185165954	-0.709166172
34035	201	linolenate [alpha or gamma; (18:3n3 or 6)]	Polyunsaturated Fatty Acid (n3 and n6)	linolenate [alpha or gamma] (18:3n3 or 6)	-1.028069613	0.08053106	0.13867076	-0.32892193	0.799366947	-0.203189183	-0.549307869	0.42929369	0.031027306	0.142973665	-0.411177517	-0.165054823	0.517813706	-0.310909347	0.265358808	1.043560536	0.305772135	0	0.029181831	0.330228993	-0.330807709	-0.507176117	0.518217719	-0.323798764	0.13848521	0.470077791	0	-1.189051325	0.178823411	0.810419215	0.883980676	0.519052247	-1.10062355	0	0.705327706	0.008864696	0.601611835	0.324875904	-0.263005031	0	0.593052981	-0.026484787	0.321193714	-0.234990975	0.117390946
34106	200	bilirubin (E,Z or Z,E)*	Hemoglobin and Porphyrin Metabolism	bilirubin*E-Z-or-Z-E-	-0.407139713	0.712286601	-1.582449281	0.657125155	-0.350839177	-0.253244212	0.16290076	0.350054408	0.70808602	-0.66422731	-1.582449281	0.71141947	-1.582449281	1.413611191	0.06652263	-0.026099043	0.738935736	0.63111504	-1.582449281	-0.249773162	0.021822273	-1.34768537	0.111534281	-0.527803489	-1.582449281	-0.011796946	0.263308048	-0.369381586	-0.193369186	0.11479064	-0.117030239	-0.061961887	-0.472021287	-0.207707532	-0.661265281	0.79174423	0.867975765	-0.022743276	-1.582449281	-0.3842932	-0.637262876	0.670035173	0.856783418	-0.026280327	1.03296712
34214	201	1-arachidonoylglycerophosphoinositol*	Lysolipid	1-arachidonoylglycerophosphoinositol-	0.424939722	0.190692131	0.034778606	0.829090181	0.23082325	0.835184308	0.573964111	0.666157903	0.123757114	0.158937537	0.142207359	0.534073011	-0.28121101	0.0476885	-0.617244448	0.402233172	0.418991272	-0.253820615	0	-0.120577965	0.179700868	0.750662489	-0.262743638	-0.572769218	-0.346716467	0.367387939	-0.363597777	-0.245264321	0.117283874	-0.11307155	0.464455046	0.224575975	-0.06217763	0.077969857	0.372631682	-0.392432199	0.476563943	-0.288654489	0.509913737	-0.39066277	0.179981707	0.636119926	-0.465790557	-0.598047993	-0.107463144
34283	50	asparagine	Alanine and Aspartate Metabolism	asparagine	-0.846360518	-0.153347579	-0.141985794	-0.225315302	0.192012694	-0.461770885	-0.007671744	-0.453639064	-0.077762247	-0.487118305	-0.19134845	-0.090641525	0.445151847	0.088343949	-0.583532496	-0.112200756	-0.117739917	0.142568205	-0.424308314	-0.640037905	0.044567847	-0.041566766	-0.059088031	-1.543844178	-0.362868015	0.201091726	0.043328291	-0.092166791	0.198560459	-0.307501448	-0.012914135	-0.311321619	-0.09130137	0.410565353	-0.104065479	-0.73941667	0.074830467	-0.345344854	-0.10615066	0.051275692	-0.283284648	-0.499226204	-0.04205033	0.008105416	0.18992888
34384	200	stachydrine	Food Component/Plant	stachydrine	-1.923380723	0.680513406	-0.954112731	-0.058733144	-2.642508598	-1.404049666	0.674387403	0.23311281	-0.997299315	-0.789052418	1.224919709	-0.140785007	1.319892895	-1.616623336	-1.694636537	-1.136719218	-1.073208619	-1.296232611	0.88750027	-0.22072715	-0.686100742	0	-1.510943232	0.823851445	-0.514905729	0.403237861	-1.294307373	0.381386785	-0.484516945	-1.581540767	-2.988426416	0.390417943	0.466267063	0.17587918	0	-1.552490463	-2.120362356	0.312283717	1.948403497	1.12653817	-0.388892433	1.053307202	0.090442732	0.972511329	1.518278843
34407	200	isovalerylcarnitine	Leucine, Isoleucine and Valine Metabolism	isovalerylcarnitine	1.096401875	-0.651542295	-0.240660826	0.249110709	0.000469504	1.066600649	0.481460488	0.831535082	0.094404325	0.616411373	0.21249768	-0.53112645	0.242654029	0.058571909	0.351725115	0.324829698	-0.334261286	-0.04769335	0.135732266	0.234626868	0.545993985	0.179859251	0.349869008	-0.218977014	-0.232451453	0.281024263	0.261288798	0.984003109	0.869356479	0.057825043	-0.615414383	-0.058359525	-0.590566501	0	0.145911031	0.147939678	-0.634376603	0.008189684	0.094282331	0.113104994	-0.281831913	0.494567419	-0.280346878	0.428820369	0.158472685
34409	200	stearoylcarnitine	Fatty Acid Metabolism(Acyl Carnitine)	stearoylcarnitine	-0.970496887	0.192584043	-0.530056792	0.943621621	-1.067315586	-0.028547891	-0.489721501	0.260279029	0.482855067	0.084556001	-1.921873506	-0.12420691	0.817494742	-0.272223689	0.578140855	-0.819790598	0.447721714	-0.03783667	-0.570714925	-0.103401775	-0.241733945	-0.542554855	-0.644137885	0.247020027	-0.44867558	0.307471623	-0.188183661	0.327483239	-0.529509068	-0.071240493	-0.312743824	-0.049551213	-0.512582584	-0.020799335	0.264150279	0.087466168	-0.162773457	-0.142524968	0.010065639	-0.509570344	-0.66259	0.118541958	0.086976965	-0.376714674	0.019892806
34416	200	1-stearoylglycerophosphoethanolamine	Lysolipid	1-stearoylglycerophosphoethanolamine	-1.171346089	0.475523187	-1.171346089	-1.171346089	-1.171346089	0.080589425	0.310611275	0.130517365	0.85255628	-0.160027041	-0.92973763	-0.700266984	0.866938024	0.6377175	0.689482917	-1.171346089	0.385673259	-0.263750932	0.56308106	-1.171346089	-0.376951954	-1.171346089	0.584534412	-0.09063059	-1.171346089	0.535638003	0.186422921	-1.171346089	0.759577466	0.160046454	0.534470773	-0.594658305	-0.600138313	0.117902933	0.235687637	0.917660166	0.03657493	-0.114725641	0.11531758	-0.119424327	-1.171346089	0.034642847	0.397983763	-0.435557399	-0.545841274
34417	200	1-O-hexadecylglycerophosphocholine	Lysolipid	1-O-hexadecylglycerophosphocholine	-0.206290557	0.960108269	-0.755171316	0.230690191	-1.742184907	-0.083461537	0.483402297	1.443706394	0.534244224	-0.092870938	-0.052194814	-0.409065862	0.379394036	0.564492925	-0.555472125	-1.402545007	-0.508802975	-1.351780224	0.253076455	0.14203523	-0.88231266	-0.782032499	-1.767852479	-0.878248764	-0.23466902	0.509849009	0.510758502	-0.182386195	0.432500649	-0.417193218	-1.238784421	-0.287702572	-0.644273772	-0.271466899	-0.389015466	0.059672972	-0.684859063	-0.358927632	0.434500393	0.006319072	-1.263099428	0.259116975	0.102697111	-0.34454259	0.38545459
34419	200	1-linoleoylglycerophosphocholine	Lysolipid	1-linoleoylglycerophosphocholine	-0.061880258	1.22196248	-0.90736133	0.280942062	-0.922765981	-0.392839063	0.517629852	1.358759906	1.000118038	-0.730455047	-0.675774554	-0.062579391	0.607207189	0.08992236	-0.422190692	-0.436444207	0.050944245	-0.420435834	0	-0.226049703	0.374095948	-0.558373907	-0.306542823	-0.448876635	-1.276709652	0.20317531	0.392331829	-0.509958893	0.482932038	-0.499892594	-0.292610433	0.154028519	-0.441139154	0.12489049	-0.134914442	0.118476902	-0.106606895	-0.300772856	-0.233100199	0.093945369	-0.451105395	0.104564249	-0.078562681	-0.334185162	-0.968056665
34456	200	gamma-glutamylisoleucine*	Gamma-glutamyl Amino Acid	gamma-glutamylisoleucine*	0.225419324	-0.011234681	-0.83416315	0.657844805	-0.83416315	0.570018771	0.549153254	0.687093692	-0.83416315	0.595558091	-0.83416315	-0.83416315	0.508828614	-0.198751849	-0.83416315	-0.83416315	-0.83416315	0.202972891	0.954839819	0.156286745	-0.054967248	0.035746425	-0.83416315	0.607365692	1.493702575	-0.83416315	-0.83416315	1.194957679	0.402399339	-0.83416315	-0.83416315	-0.83416315	2.22892162	-0.83416315	-0.83416315	1.188164733	0.006922848	1.759938503	-0.83416315	-0.83416315	0.172827979	0.576843003	0.171858492	-0.83416315	-0.83416315
34534	200	laurylcarnitine	Fatty Acid Metabolism(Acyl Carnitine)	laurylcarnitine	-1.081089641	-1.081089641	-1.081089641	-1.081089641	-1.081089641	0.567134284	0.47838384	0.233559892	-1.081089641	-1.081089641	-1.081089641	0.475287159	0.806144412	0.448908819	-0.682657485	-1.081089641	2.183886002	0.475287159	-1.081089641	0.22393695	-0.145348166	-1.081089641	-1.081089641	0.374758154	0.244591806	0.634190348	-0.079373457	-1.081089641	-1.081089641	0.457209571	-1.081089641	0.180689251	-1.081089641	-1.081089641	-1.081089641	-1.081089641	-0.033164184	-0.177551815	-1.081089641	-1.081089641	0.475287159	-1.081089641	0.639480764	-1.081089641	0.2503311
35126	200	phenylacetylglutamine	Phenylalanine and Tyrosine Metabolism	phenylacetylglutamine	-0.639605858	-0.941101658	-0.419512128	0	0.566202354	-0.702625324	-0.147166239	0.381661589	0.668254904	-0.179979426	-0.354011676	-0.602964337	-0.361878486	-1.077906929	0.313808817	0.014603192	0.12108901	-0.81764469	0.451470234	0.69141175	-0.605812203	0.386858339	-1.920005881	-0.921396035	0.849467751	-0.384361133	-0.186990105	-0.125188191	-0.040925797	-0.002054863	0.485754258	0.682606706	-0.408708665	0.30214513	-0.287444257	-1.540887777	0.684382316	0.780366551	0.176203454	0.930793087	-0.012581539	1.121657821	0.127520627	0.242868857	0.935119757
35127	200	pro-hydroxy-pro	Urea cycle; Arginine and Proline Metabolism	pro-hydroxy-pro	0.759295569	-0.510604531	-0.302064223	-0.376587164	-0.541267939	0.160109137	0.713041723	0.269927822	0.296568258	0.595769964	-0.198677966	-1.373395524	0.245759492	-0.021791087	0.012936758	0.011541929	0.311982032	0.295444084	0.327919087	0.708173188	-0.010355412	-0.438924054	-0.269220338	0.45172921	0.226957285	0.385906169	-0.265362587	-0.05555569	0.399865948	-0.444110287	0.011541929	-0.275971731	0.352012329	-0.365339003	-0.940774853	0.099979671	-0.145887086	0.373060363	-0.200723436	0.262615308	-0.200557269	0.086734176	-0.037995535	-0.222227399	0.103540976
35160	200	oleoylcarnitine	Fatty Acid Metabolism(Acyl Carnitine)	oleoylcarnitine	-0.966362692	0.031385725	-0.524358244	0.357361672	-0.53904485	0.802549712	0.265531145	0.536281381	0.533693049	-0.140076097	-0.624494881	0.416079576	0.604446491	0.960161303	-0.129575206	-0.12001382	1.196968205	0.44078717	0.567587475	-0.434231635	-0.439872521	-0.118824877	-0.126831658	0.101753558	-0.564223809	0.094298247	0.083449431	-0.521488639	-0.395762981	-0.006662385	0.317159135	-0.158722881	-0.86566191	0.253970987	-0.098298121	0.289154851	0.087162324	0.084785367	0.533323804	-0.015744824	0.054257343	0.46011275	0	0.14943213	0.523825512
35186	201	1-arachidonoylglycerophosphoethanolamine*	Lysolipid	1-arachidonoylglycerophosphoethanolamine-	-0.868265311	0.45830278	-0.008475715	0	0.050790983	0.037025624	-0.28128264	0.181682488	-0.197170653	-0.309314727	-0.14564236	0.037663593	-0.89906088	-0.04544567	0.157062363	0.363114608	-0.08593928	0.65284452	-0.242967362	-0.502710149	0.182663895	-0.190492007	-0.906178045	0.237984309	-0.029370111	0.141437254	-0.160227581	-0.624170221	0.148921456	-0.209377352	-0.209428726	-0.019502535	-0.128378711	0.282570663	-0.239763674	0.460003216	-0.252742443	-0.16012117	-0.075893358	0.141607825	0.529869993	0.993179992	-0.028906614	-0.831230196	-0.23177601
35253	200	2-palmitoylglycerophosphocholine*	Lysolipid	2-palmitoylglycerophosphocholine*	0.028008833	1.49520679	0.084617835	0.304006158	-1.020372679	0.011009242	0.185713963	2.156721993	1.089915685	-0.638513314	-0.346447909	-1.390224047	0.996221535	0.445705382	0.226183536	-0.530166399	-0.120821029	-0.940585696	0.767303679	-0.424859078	0.655995164	-0.550816454	-0.429154321	-0.164716787	-1.154347578	1.008532712	-1.390224047	-1.004865347	0.866716991	-0.002044906	-0.252103801	-0.617061645	-0.444138236	-1.390224047	-0.256244696	0.421797297	-0.614875167	0.834758533	0.673291949	0.167382315	-0.876900973	-1.390224047	-0.53265482	-0.042149496	-1.390224047
35254	200	2-oleoylglycerophosphocholine*	Lysolipid	2-oleoylglycerophosphocholine*	0.01013127	1.051553468	-0.556584871	0.799498555	-0.924154035	0.500233148	-0.126658109	1.641938611	0.047317184	-0.256138048	-0.795832576	-1.355259719	0.764239603	0.936064927	-1.355259719	-1.355259719	0.41956411	-0.478178409	0.471339882	-0.00364576	0.38661571	-0.314511851	-0.509769441	-0.315295181	-0.894719132	0.085785442	0.333198751	0.100753047	1.016857195	0.046631477	-0.102078791	-0.598294668	-0.861909926	0.19398043	-0.102587227	0.664064368	-1.355259719	-0.077319615	0.074360773	-0.033094168	-0.753338388	0.638073776	-0.036533365	-0.316882449	-0.649088756
35255	200	2-stearoylglycerophosphocholine*	Lysolipid	2-stearoylglycerophosphocholine*	0	0.916048657	-0.560189568	0.57496589	-1.152140646	0.05583788	0.588842692	1.533630465	0.941877964	-0.442756018	-0.27327333	-0.28629255	0.709245511	0.048314597	-0.520714022	-0.362493669	0.209821404	-0.720806214	0.832235068	0.263645545	-0.19845574	-0.705651037	-0.808708093	-0.287014583	-0.23298388	0.414809129	0.630175017	-0.290475526	0.661458185	-0.425467691	-0.628761984	-0.350554137	-0.592750594	-0.448652356	0.069024068	0.580685765	0	0.113090956	0.243304139	0.020374238	-0.531382589	0.025385299	0.329392344	0.026609126	-0.182377228
35305	201	1-palmitoylglycerophosphoinositol*	Lysolipid	1-palmitoylglycerophosphoinositol*	-0.500132295	0.066323015	0.543716931	-1.156923344	0.009752423	-1.156923344	0.441271973	0.323989001	-0.015764975	0.121594391	-0.423266216	0.526893988	0.038984911	-0.006247393	-0.1700164	-0.294728585	0.031554063	0.284116473	0.831894215	-0.2693303	-0.65069553	1.167429935	-0.123964146	-0.193873505	0.924820862	-0.205214651	0.331312056	0.015636021	-0.904334523	0.067651191	0.163532462	0.159695467	0.104464243	-0.472361213	0.700620669	0.725050408	0.426315775	-0.082785023	0.568219692	-0.036306564	0.073211135	-0.113527017	-1.156923344	-0.444288541	-1.156923344
35320	201	catechol sulfate	Benzoate Metabolism	catechol-sulfate	-0.367623762	-0.1878361	-0.335184405	-1.191007408	-1.093419529	-1.054663711	-0.005885527	-0.309047995	-0.456414516	-0.45544262	0.198530785	-0.002847348	0.248154369	-0.407523387	-0.610601917	-0.305975931	0	-0.151891419	-0.323731166	-1.212526585	-0.413038782	-1.194681803	-0.071688035	-0.809293318	0	-1.340650633	-0.248973854	-0.150127394	0.287730115	-0.346127558	-0.188406467	-0.182841313	0.544029795	-0.899480455	-0.214208263	-0.283967216	-0.554988798	0.275666513	-0.036868266	0.035376999	0.049309456	0.574847355	0.249411999	-0.083262835	-0.452943299
35431	200	2-methylbutyroylcarnitine	Leucine, Isoleucine and Valine Metabolism	2-methylbutyroylcarnitine	1.595617745	0.036717878	0.056729749	0.333077628	-0.672577872	0.409509732	0.560426683	0.593885058	0.116017627	0.657398067	-1.134500162	-0.614894021	0.042670998	-1.134500162	0.146745124	-0.495672269	-1.134500162	0.260802286	0.134416806	0.243876932	-0.572258779	0.500665629	-1.134500162	0.191454181	-1.134500162	0.311677942	-0.087057354	0.187092436	0.656532924	0.673996037	0.065809208	0.179943004	-0.077382578	0.637804907	-0.396966865	0.205707461	-1.134500162	0.161539225	0.599457192	0.032024653	0.373207783	0.750991755	-1.134500162	-0.015765568	0.379098577
35439	200	glutaroyl carnitine	Lysine Metabolism	glutaroyl-carnitine	0.40766038	-0.053472078	0.368556823	-0.408857356	-0.677327321	0.284168556	0.669037179	0.949820426	0.267804977	0.162099915	-0.709348951	-0.834433292	-0.154995835	-0.613485073	0.611285537	-0.61893895	-0.632484356	0.142601087	-0.231784254	-0.089176288	-0.158812347	0.174594989	-0.492495176	0.078539639	0.040108401	0.080226688	0.19120185	-0.214210362	0.166829608	-0.65893113	0.05986811	-0.162309358	0.269004495	0.007869911	0.03457387	-0.153802909	-0.116875561	-0.097172354	0.384315269	-0.062869522	-0.039134903	0.221393208	0.164304152	0.417465612	0.013282509
35626	200	1-myristoylglycerophosphocholine	Lysolipid	1-myristoylglycerophosphocholine	-0.383114206	0.866598543	-0.627674873	1.003552947	-0.348391671	-0.153876475	0.511198185	1.058753185	1.222357506	0	-0.590741151	-0.51848095	0.651332869	0.89381308	-0.208320467	-0.916584834	0.367177941	-0.231257781	0.625912339	0.391944854	0	-0.935891701	0	-0.214805937	0.172866985	0.611530772	0.487248874	-0.840399794	0.967289897	-0.149636403	-0.066953209	-0.109754362	0.191810376	-0.818522113	0.127916589	0.896435441	0.611402545	-0.174808743	-0.485139732	0.346714331	-0.894289773	0.564937997	0.218014029	0.09864351	-0.856093873
35628	201	1-oleoylglycerophosphoethanolamine	Lysolipid	1-oleoylglycerophosphoethanolamine	-0.863942534	-0.494305282	-0.102259051	0.525520415	0	-0.148920367	0.0333929	-0.220168277	0.810847629	-0.468630758	-0.318746534	0.189360409	-0.568467469	0.33595455	0	-0.214495994	-0.02586922	1.198527182	-0.564617106	-1.282242039	-0.174894584	1.036508782	-0.467135273	-0.577320059	0.176796856	-0.786263166	0.125486331	-0.597162771	0.140292168	-0.298247461	0.127248511	-0.654561979	-0.270900619	1.064541919	0	0.770725998	0.467936273	0.191156545	-1.136980518	-0.342407708	-0.694349982	0.303372314	-0.279736747	-0.786124714	-1.186704546
35631	201	1-palmitoylglycerophosphoethanolamine	Lysolipid	1-palmitoylglycerophosphoethanolamine	-1.448383772	-0.495381733	-0.298207895	0.143576711	-0.093820875	-0.707618322	0.227139611	-0.762986167	-0.179078039	-0.142954114	-0.270911421	-0.049215195	-0.910672009	-0.056453536	-0.394267581	-1.723606795	-0.613445096	0.681185914	-0.264117671	-0.842128484	-0.095454245	0.401133221	-0.288209994	-0.452255417	0.077592366	-0.101749963	-0.190910582	-1.044010221	0.208220947	-0.464986362	0.072872794	-0.219693843	-0.87233859	0.546098263	-0.20037914	0.550183945	-0.280224924	0.437580679	-0.35389312	-0.106907014	-0.058825895	0.481489009	-0.02174053	-0.997118357	-0.757676328
35675	201	2-hydroxypalmitate	Fatty Acid, Monohydroxy	2-hydroxypalmitate	-0.421963087	-0.0329052	0.004183694	-0.221966581	0.44121282	-2.200358579	0.068577682	0.010762338	0.24558772	0.015542044	-0.149397867	0.116670558	-0.235303354	0.082545968	-0.675467068	-0.282694833	-0.076421354	0.119302372	0.167661294	-0.066868829	0.057648356	0.505157199	-0.185428065	0.200546513	-0.172613409	-0.053160988	-0.213847094	0.09962587	-0.174565426	0.093589322	0.096517625	0.143246092	-0.365395898	0.043712648	0.211905615	0.327073037	-0.0263472	0.246473898	0.325814003	0.102536893	0.304160883	-0.003574459	-0.272594241	-0.427038942	0.031856852
35718	201	dihomo-linolenate (20:3n3 or n6)	Polyunsaturated Fatty Acid (n3 and n6)	dihomo-linolenate (20:3n3 or n6)	-0.095673703	0.143056664	0.098083162	0.043935073	0.666176031	-2.464949138	0.304783131	0.546121732	0.173947917	0.084527463	0.069849151	0.686451177	-0.430160815	-0.052182316	-0.250211693	0.171825162	0.060742666	-0.110313096	0.628197112	-0.629719025	0.018949462	-0.086016349	0.367580457	-0.344468351	0.131995677	0.395836768	-0.765385993	-0.292473709	0.273585502	0.085746951	0.365148002	0.227029116	-0.426934304	-0.071020811	0.135592363	0.1468056	0.321550452	0.35646864	0.544336491	-0.288031239	0.032599877	0.128570998	-0.43669043	-0.234498072	0.009082925
36098	201	4-vinylphenol sulfate	Benzoate Metabolism	4-vinylphenol sulfate	0.866176897	0.086285494	0.966368192	-1.079680298	-1.079680298	-1.079680298	2.584126893	-0.660953477	0.91322514	-1.079680298	-0.2757029	0.879531254	0.479085028	-1.079680298	-1.079680298	-0.268014514	-1.079680298	-1.079680298	-0.78422281	0.359595062	0.011095256	0.697988035	-1.079680298	2.170508086	-0.303906412	-1.079680298	-1.079680298	-1.079680298	1.165722678	-0.164837972	-1.079680298	-0.67758638	0.032844107	-0.272675421	-1.079680298	0.026404677	-0.465197893	-0.483431771	0.611419192	1.131445361	1.427277397	0.359595062	1.33811929	-1.079680298	-0.05001832
36103	201	p-cresol sulfate	Phenylalanine and Tyrosine Metabolism	p-cresol-sulfate	-0.757221941	-0.830102923	0.462147614	-0.680162741	0.108463503	-0.643402643	-0.107045697	0.042880942	0.874722988	0.420676642	0	-1.13298506	-0.59131049	-0.557052275	0.241416096	0.474650902	-0.078214764	-0.315846414	-0.170167234	0.73790758	-0.10623475	-0.234902461	-0.908319933	-1.219427282	1.091982429	-0.205719639	0.183031512	0.28583295	-0.214602001	0.013083126	-0.040486275	0.794969385	0.286769444	0.152972703	0.074833275	-1.77830192	0.223145169	0.387829294	0.058453847	1.049320893	0.080449214	0.014116359	0.263889658	0	0.443347453
36752	200	N6-acetyllysine	Lysine Metabolism	N6-acetyllysine	-0.179013829	-0.286955373	-0.592437271	0.063946328	-0.238735092	-0.155003829	0.077646726	0.382744933	0.113889451	0.07300399	-0.592437271	-0.014812629	-0.167150049	-0.117257694	-0.592437271	-0.081658414	0.000792085	0.004025369	0.340661741	-0.484700772	-0.014614087	0.421604556	0.036858645	0.032431189	-0.099093766	0.402107288	-0.592437271	-0.238308298	0.242874467	-0.592437271	-0.177406925	0.075993143	-0.009919483	-0.15540854	-0.087684582	0.733630489	0.423081833	-0.382090714	0.004189951	0.211402842	0.197394652	0.27538623	-0.104970685	0.228777566	0.221671499
36754	201	octadecanedioate	Fatty Acid, Dicarboxylate	octadecanedioate	-0.746542427	-0.146221043	0.004086977	-0.746542427	0.190786222	0.044017033	0.545365972	0.607604392	-0.746542427	0.225531127	0.204327826	0.167207515	-0.746542427	-0.048437932	-0.201847507	0.485138645	-0.096695068	0.155949296	-0.746542427	0.142148913	-0.746542427	0.744366073	0.180957493	-0.746542427	-0.746542427	0.396149534	0.332756535	-0.746542427	-0.050402746	-0.746542427	0.694136813	-0.077399348	0.15360684	0.067822013	-0.097643022	0.204049803	0.228505157	0.167207515	0.141592252	0.347446954	-0.108271046	0.195226642	-0.452956322	0.072789188	-0.746542427
36776	201	7-alpha-hydroxy-3-oxo-4-cholestenoate (7-Hoca)	Sterol	7-alpha-hydroxy-3-oxo-4-cholestenoate-7-Hoca-	0.049819507	-0.412194367	0.408171582	-0.062114617	-0.143180495	0.460012579	-0.122220292	-0.548803229	0.103474284	0.070121144	0.152165194	0.144023464	0.144073819	0.072940589	0.305562578	-0.208260641	0.639498472	0.065673482	-0.458263995	0.253055361	-0.169494862	0.195132687	-0.236621675	-0.067353142	0.222186124	0.364302527	0.257477743	-0.363342102	-0.313402238	0.149912489	0.27303731	0.181477416	-0.329801765	0.103015199	0.699127052	0.142107124	-0.048161546	-0.070763803	-0.581333773	-0.078809357	-0.127973105	0.301346454	0.869502143	-0.256074486	-0.16496719
36808	200	dimethylarginine (SDMA + ADMA)	Urea cycle; Arginine and Proline Metabolism	dimethylarginine (ADMA + SDMA)	-0.939556682	0.040028811	-0.05517355	-0.454033331	0.294441851	0.167927968	0.380282243	-0.28778668	0.417146344	-0.939556682	-0.509751733	-0.939556682	0.114678579	0.601081869	-0.939556682	-0.464803687	0.304937204	-0.010407605	0.087459535	-0.939556682	-0.02588293	-0.351664497	0.084947429	-0.378019862	0.01332756	-0.939556682	-0.939556682	1.191148332	0.267304954	-0.312657081	0.302434882	-0.356358238	-0.031784978	-0.248185851	0.032475697	0.250256041	0.072300629	0.067937413	-0.939556682	0.230682362	-0.202081176	-0.149260587	0.232223363	-0.017159388	0.146617014
36850	201	taurolithocholate 3-sulfate	Secondary Bile Acid Metabolism	taurolithocholate-3-sulfate	-1.307388314	-0.238895108	-0.092754082	-0.725773171	0.932112708	-0.057168666	0.655092084	0.067324632	0.199071804	-0.222451707	-0.719518523	-1.307388314	-0.775299744	0.898869044	-1.307388314	0.487885793	-0.721646821	0.10464062	-0.792529939	-0.597465097	0.790217571	0.265531759	0.219544721	1.605248271	-1.307388314	0.323850519	0.039740717	-0.924551421	0.10464062	0.663994985	1.563589459	-0.269222776	-0.64326874	1.159656646	-0.76785638	-1.307388314	-0.783815437	-0.365098986	-1.307388314	0.890852369	-0.969371967	-0.310279907	-0.673133647	-0.30549403	-0.492350481
37058	200	succinylcarnitine	TCA Cycle	succinylcarnitine	0.779433435	-0.117226016	0.430916955	0.381686639	0.381356662	0.362510649	0.956117293	-0.117226016	-0.117226016	0.794782143	-0.117226016	0.475732303	0.555109645	-0.117226016	0.565740569	0.458122073	1.138315154	0.297659442	0.202020327	0.520735366	0.521726747	0.722131958	-0.117226016	0.331266096	-0.117226016	0.28493464	-0.117226016	0.276886531	0.737108459	-0.117226016	0.52251822	0.467431234	-0.117226016	1.001657134	0.378948719	0.423260486	-0.117226016	0.076501896	-0.117226016	0.532033037	0.584633543	0.52757875	0.787712078	1.626942087	-0.117226016
37060	200	methylglutaroylcarnitine	Leucine, Isoleucine and Valine Metabolism	methylglutaroylcarnitine	-0.572119602	0.266278175	-0.572119602	-0.572119602	-0.572119602	-0.572119602	0.726789001	0.645647758	-0.572119602	0.388571308	-0.572119602	0.59241436	-0.572119602	-0.572119602	-0.572119602	-0.572119602	-0.572119602	-0.572119602	-0.572119602	-0.572119602	-0.572119602	0.173880768	2.099040541	0.142973481	-0.572119602	0.498506345	-0.572119602	0.055077472	1.430417282	-0.572119602	1.462260451	-0.572119602	-0.572119602	1.108418046	0.408190989	0.502021632	-0.572119602	-0.572119602	-0.572119602	1.280533878	0.218752643	-0.572119602	0.575387863	-0.025629391	-0.572119602
37063	200	gamma-glutamylalanine	Gamma-glutamyl Amino Acid	gamma-glutamylalanine	0.274436619	0.635359477	-1.204774331	0.141394509	-1.204774331	0.602683091	0.271677852	-0.100235989	0.151570502	0.387623527	-1.204774331	-0.292942257	0.229458649	-0.393897341	-0.045261634	-1.204774331	0.132400213	-0.044403507	0.045509636	-0.172055629	-1.204774331	0.041868801	-1.204774331	-0.154617157	0.495464284	0.21688148	-0.360573034	0.680625747	0.496978643	-0.132958349	-0.115698685	-0.119207002	1.037688431	-0.305093956	0.052094121	0.210451499	0.050577707	0.04905899	-1.204774331	-0.132929306	-1.204774331	0.170576578	0.449817782	-0.535864321	-0.428050507
37097	200	tryptophan betaine	Tryptophan Metabolism	tryptophan betaine	0.934114466	-1.583218451	-2.702178049	0.354857545	1.000469013	1.542827631	1.848145617	0.557560329	-0.710380687	0.072593717	1.135796421	-0.619022015	-0.814952105	0.072229506	-0.042348513	0.756493145	-0.723274602	0.24563286	-0.104577492	-1.492855539	1.702404098	-0.028099916	0.493891398	1.509946855	0.97630973	0.032490829	0.516517946	0.363099351	0.821607583	0.634683189	-1.099383327	0.238758662	-0.769561682	0.22607233	-2.702178049	0.10723845	1.214252219	-0.541783523	0.630196952	0.189493065	1.021842204	1.683591412	-0.856376873	-1.29161848	0.180378074
37173	201	21-hydroxypregnenolone disulfate	Steroid	21-hydroxypregnenolone-disulfate	0.549180753	0.202933116	-0.410894421	-0.928219486	-0.014061456	-0.928219486	-0.036525399	-0.928219486	0.013119964	-0.928219486	0.292977228	-0.928219486	-0.042757598	-0.928219486	-0.928219486	0.971755881	0.202933116	-0.404823144	-0.745317475	0.200586474	0.250409898	0.398654606	-0.928219486	0.987941654	-0.928219486	0.159722241	0.168744446	-0.928219486	0.634383596	0.378162409	-0.244342717	-0.077284221	0.555609917	-0.286125037	-0.184527212	-0.928219486	0.423054001	-0.57054495	0.801667267	0.240244512	1.039709274	0.486927075	0.74555931	0.805492982	-0.09824882
37190	201	5alpha-androstan-3beta,17beta-diol disulfate	Steroid	5alpha-androstan-3beta-17beta-diol-disulfate	-0.105400885	-0.126463728	0.648955335	1.020677096	0.128516044	0.155427007	0.816433022	-1.127866356	-0.49629025	0.463478847	0.559428934	-1.633049619	0.55210193	-1.275495342	0.233675862	1.179411304	-0.496581046	2.101032176	-1.633049619	0.629816983	1.274079454	0.148973697	0.076029305	1.134684396	-0.591147717	-0.404675405	0.363691008	0.472263884	0.737759257	1.599924756	-1.633049619	0.324164552	0.881888042	1.095425328	-1.633049619	-1.155244541	-0.081630923	-0.22518664	1.295563656	0.379698055	0.164463671	1.253100573	0.4191264	1.35334412	0.548130881
37198	201	5alpha-pregnan-3beta,20alpha-diol disulfate	Steroid	5alpha-pregnan-3beta-20alpha-diol-disulfate	0.360720315	0.677555069	-0.469627558	-0.469627558	0.604905923	-0.469627558	-0.019318207	-0.469627558	-0.469627558	-0.469627558	0.683319686	-0.469627558	-0.2849173	-0.196965685	-0.469627558	2.074534283	-0.469627558	0.014160243	-0.250983561	0.392003089	-0.199983502	0.553406855	-0.469627558	0.743791816	-0.091497204	-0.469627558	-0.219566666	-0.469627558	0.395042652	-0.469627558	-0.469627558	-0.469627558	0.228409825	-0.200078895	-0.469627558	0.303939236	2.209404658	-0.081368142	1.070491656	-0.469627558	3.129972608	0.192034186	0.819321058	0.419214765	0.176542626
37202	201	4-androsten-3beta,17beta-diol disulfate 1*	Steroid	4-androsten-3beta-17beta-diol-disulfate-1-	-0.01353323	-0.10095534	0.697042609	0.528452647	0.197186502	0.824123883	0.636602455	-1.781543674	0.04877508	0	0.333185679	-0.3791679	0.542510123	-0.936561125	0.728589654	0.485432585	0.001943534	0.891471874	-0.683195803	0.562374127	0.341035218	0.601286479	-0.258739016	1.311024739	-1.752260405	0	0.696843138	-0.038449052	0.900467124	1.559387949	-0.513909609	0.044824325	1.109259824	0.705420121	-0.703236302	0.4139307	-0.20006417	-0.402348708	1.605928936	-0.126132952	0.665113796	1.69439212	0.810134208	1.323030963	-0.076354144
37203	201	4-androsten-3beta,17beta-diol disulfate 2*	Steroid	4-androsten-3beta-17beta-diol-disulfate-2-	0.616631036	-0.199076765	-0.164366805	0.126265973	-0.071765387	-0.006258247	0.082540934	-1.714031328	0.099993407	-0.17322754	0.41179639	0	0	-1.136997668	0.13268903	0	0.121225233	0.320184307	-0.81122274	0.131557751	0.359761274	0.007637227	-0.589714939	0.647267467	-1.67172296	-0.017461708	0.498477665	-0.826356155	0.086416913	0.334052992	-0.238592485	0	0.658051869	-0.213271451	-0.358787898	-0.128899533	0.097583183	-0.73537939	0.614092431	-0.262536982	0.451962039	0.367548745	0.131852554	1.07044825	0.020215551
37231	200	1-docosapentaenoylglycerophosphocholine*	Lysolipid	1-docosapentaenoylglycerophosphocholine-	-0.487909934	1.081521827	-0.384817616	0.068713157	-0.588720681	-0.200970568	-0.479156082	2.022713873	-0.191015894	-0.609730788	-1.250175939	-0.702293843	0.270153746	0.387178117	-0.012000954	-1.250175939	0.768219457	-0.226079681	0.083965668	0.473445411	-0.076082696	-0.298060388	-0.323708469	-1.250175939	-1.250175939	0.463988433	0.702102814	-1.250175939	1.609868248	-1.250175939	-0.838909677	0.383072898	-1.250175939	-0.159568865	0.909386039	0.243133945	-0.043583857	-0.122708513	0.148712887	0.507515359	0.182337327	0.135037763	0.651411479	0.200313916	-1.250175939
4968	201	alpha-ketobutyrate	Methionine, Cysteine, SAM and Taurine Metabolism	alpha-ketobutyrate	-0.03649199	-0.910890765	1.192252023	-0.910890765	0.997383676	0.731613521	-0.023825712	-0.910890765	0.817182773	0.736069142	-0.910890765	0.171700507	0.973068049	0.896295663	0.15501102	0.998292179	-0.910890765	1.212943671	-0.112598539	1.265260475	-0.047430381	0.854424683	0.9588233	0.161013439	-0.029315776	0.232678453	0.824720448	0.259655715	0.450269162	0.204323013	0.663753355	-0.910890765	-0.910890765	0.774385282	-0.062163482	-0.910890765	-0.910890765	0.399953448	0.859371799	1.018200116	-0.01030612	0.533556215	0.015129723	1.261310745	-0.910890765
513	200	creatinine	Creatine Metabolism	creatinine	-0.04128269	-0.260918083	0.217902272	-0.313905035	-0.608005673	0.292065336	-0.053135011	0.199013607	0.271868127	0.043588097	-0.633611752	-0.492191227	0.182146247	-0.253064415	0.170060652	-0.36430001	0.135233708	-0.384460907	-0.250417859	0.085794272	-0.233612395	-0.73046155	-0.201817955	0.061676794	0.153963406	-0.135532262	0.105591439	-0.045800583	0.477906506	0.228144995	-0.236555829	0.083126245	0.295721069	-0.463409611	-0.014488786	0.026785094	0.044841371	-0.203302211	0.430819856	0.304463853	0.153195771	0.035012844	0.441495087	0.034898927	-0.031819421
527	50	lactate	Glycolysis, Gluconeogenesis, and Pyruvate Metabolism	lactate	0.050621994	-0.136325814	0.281947992	0.502926628	0.027050765	1.076069556	0.344661335	0.53469873	-0.000594547	0.366733009	0.57623452	0.443453449	0.248207918	-0.141428197	0.085487342	-0.046383369	-0.16083116	0.257747102	0.758479578	0.102142293	-0.148391679	0.433165434	0	-0.239553106	0.733383392	0.501029292	-0.222084105	-0.171013749	0.226270028	-0.016507666	0.05848428	-0.030268679	0.326131286	0.105752985	-0.323087888	0.170492175	-0.07967593	0.038681691	0.078068337	0.219703228	-0.124322336	0.230541252	0.456991344	0.463368656	0.531875539
53	200	glutamine	Glutamate Metabolism	glutamine	0.266744012	0.070216557	0.165115063	-0.197156845	-0.336295578	0.116872627	-0.007688539	-0.045822418	0.041312515	-0.059555782	-0.6670893	0.138497232	0.312706084	-0.319851619	0.010493148	-0.265922125	0.285000852	0.038755111	-0.259066152	0	0.228565733	-0.163673971	-0.038837679	0.178791921	-0.29864265	0.286084052	-0.054808992	-0.311639987	0.246797192	-0.048337155	-0.44754165	0.014274681	-0.607896372	-0.211371522	0.074205299	-0.165360292	0.05048519	-0.352030645	-0.232391828	0.272139945	-0.246644937	-0.199996761	0.07811281	-0.050266664	-0.177108463
54	200	tryptophan	Tryptophan Metabolism	tryptophan	0.34964231	0.039009039	0.127186023	-0.178794108	-0.397117261	0.188836312	0.298104591	0.022532012	0.192265341	0.02997436	-0.240349813	-0.083226379	0.069932968	-0.235904576	-0.184569331	-0.798862573	-0.24069021	0	-0.040371558	0.04683754	0.268687399	-0.234841891	0.022607601	0.004517029	0.133442475	0.174704523	-0.213806702	-0.023646828	0.346824311	-0.250009388	-0.101715957	-0.015473946	-0.123649721	-0.049372005	0.011439436	0.027803766	0.013265974	-0.063158194	-0.287388526	0.03767156	-0.211664961	0.027145076	0.17953137	0.000874018	0.048562736
542	50	3-hydroxybutyrate (BHBA)	Ketone Bodies	3-hydroxybutyrate (BHBA)	-0.787375958	-0.678561512	-0.328037465	-0.342050241	0.733222696	0.30217491	0.092903071	1.263359586	-0.442880349	0.064134332	0.070171936	-0.220911472	0.682569738	-0.068020867	-0.341798923	1.02723012	0.829730944	-0.155117975	-0.086945072	0.246310865	-0.252184023	0.067546415	1.349671777	0.254902237	-0.384935754	0.977408931	0.20021172	-0.417472963	-0.653441886	0.068695858	1.442881197	0	-0.558213693	1.340407408	-0.027145096	0.182811381	-0.06770425	1.424123364	1.236605482	-0.024077615	1.274981802	-0.099854751	-0.492987149	-1.445499	0.166632745
569	200	caffeine	Xanthine Metabolism	caffeine	1.242700159	0.06039585	0.291980194	0.020039855	1.221014047	0.805560047	-0.937192889	0.661606897	-1.004956882	1.507523627	1.483331952	0.571719298	0.924073225	0.103592336	-0.434593724	-1.157140696	1.080962054	1.123966742	-0.010098366	0.04959226	1.231786861	-1.095785309	-0.349575438	-0.667190807	-1.325486454	0.461015091	1.258426975	-0.000287351	0.596365576	1.330885448	1.685816737	-0.808810648	0.798594152	-0.784956731	-0.01041256	0.720300936	1.032856541	1.45439365	-1.357523723	1.969656937	-0.130701412	-0.677305331	0.020039855	0.039962083	-0.328829856
584	50	mannose	Fructose, Mannose and Galactose Metabolism	mannose	0.055488214	0.326336022	0.029970944	-0.001872105	0.205074335	0.11240096	0.100729501	0.307523084	0.166962438	0.333897482	-0.196327358	0.408042211	0.262543889	-0.181256313	0.17032921	0.360177898	0.243750812	-0.041310823	0.378211503	0.057265758	0.009948832	0.291804164	0.283414703	0.118088355	-0.139174068	-0.526681663	-0.318113017	0.294090303	0.260491474	0.189794977	0.162168542	0.014965635	0.015149752	0.252499831	0.25599962	-0.400321646	0.304823036	0.15362624	0.426147199	0.021004902	0.18456022	-0.402477985	-0.044955581	0.401621307	0.000451576
587	50	gluconate	Food Component/Plant	gluconate	-0.158684187	0.164108587	-0.521258884	-1.198511948	-0.096536483	-1.198511948	1.251046482	0.503426383	0.303631387	0.090701323	-1.198511948	-0.339263553	-0.082599283	0.270218627	-0.595312994	0.187829828	0.225440337	-0.41183255	0.112578613	-0.219143637	0.318224672	0.089482784	-0.104572898	-0.300183749	-1.198511948	-0.300149778	-0.706617957	0.144950736	0.090842664	-0.766689164	-0.007907762	-0.206458499	0.074896482	-0.055301657	-0.079867991	0.156535606	-0.282625718	0.194646678	-0.104429093	-0.428785224	0.116170217	-0.739890437	0.040219211	-1.198511948	-0.50982695
59	201	histidine	Histidine Metabolism	histidine	-0.174754217	-0.144687995	-0.358346512	-0.098819628	0.006702122	-0.023298626	0.007703168	-0.233486148	-0.000344624	0.090100526	-0.286128954	0.005390778	-0.007986017	-0.001662493	-0.116855332	-0.309508812	-0.011553619	0.155083086	0.070809308	0	0.070520745	-0.025452523	0.023527239	0.011583643	-0.122454281	0.025063274	0.133556795	-0.085541904	0.211508801	0.089982057	0.106965346	0.142521798	-0.084213662	-0.065227056	-0.047243916	-0.123889614	0.251405647	-0.2073442	-0.206003981	-0.048953942	-0.131687306	-0.119544813	0.146760426	-0.227550455	-0.096759842
594	200	nicotinamide	Nicotinate and Nicotinamide Metabolism	nicotinamide	-0.121429427	0.330665513	0.131086173	0.059331352	0.424096753	0.193902867	-0.231732993	-0.006920224	0.624113369	-0.270516619	-0.018152645	0.218702204	0.177460113	-0.801274856	0.478171249	0.182734662	0.599502319	0.002223533	-0.801274856	-0.047106947	0.048735926	-0.136407697	-0.801274856	-0.801274856	-0.175254219	0.11385278	-0.01699047	0.128781742	0.055862018	0.417605191	0.572396725	0.032938205	0.571510414	-0.163267914	-0.316904376	-0.178485756	0.101276319	0.276620223	0.032743238	-0.031063648	0.068379409	-0.801274856	-0.159433656	-0.0049464	-0.2747531
599	50	pyruvate	Glycolysis, Gluconeogenesis, and Pyruvate Metabolism	pyruvate	0.603177896	0.436734236	0.590856252	0.83453404	-1.375686425	0.056864664	0.246142572	-1.375686425	0.006518543	0.191177693	-0.477240035	-0.189353408	0.928105998	0.181028154	0.225023441	0.623807592	-0.208162711	0.377106192	0.086347165	0.090677025	-0.179592171	0.656036135	0.637099386	-1.375686425	-0.282803642	1.22465244	-0.096514327	-1.375686425	0.608546134	-0.343755331	0.178521794	-0.117979959	-0.976175612	0.189993836	0.089649588	-1.375686425	0.188663147	-0.176061117	-0.107141143	0.302775278	-1.375686425	-0.033608196	0.094925737	0.701981492	-0.772524037
60	200	leucine	Leucine, Isoleucine and Valine Metabolism	leucine	0.232200285	0.054021169	0.291734319	-0.063559853	-0.263881381	0.267352681	0.371370881	0.295634392	-0.048167622	0.411495387	-0.184656373	-0.032814296	0.10719244	-0.53799924	0.154821114	-0.338583789	-0.026797025	0.104275304	0	0.226808057	0.080367735	0.081656514	0.177389392	-0.001476827	-0.041730704	0.260665956	0.02832045	0.015097505	0.461218868	-0.206796915	-0.087905959	0.048764183	0.080739214	-0.176937888	-0.102083547	-0.030539228	0	0	0.07737452	0.0168371	-0.277033501	0.30461603	0.156510452	0.316636336	0.15129414
606	201	uridine	Pyrimidine Metabolism, Uracil containing	uridine	-0.19196227	0.111434488	0.212881496	0.02522775	0.112184388	-0.00200106	-0.056395945	0.006935241	0.257416499	0.124375921	0.247896969	-0.497948989	-0.473852943	-0.12859423	-0.000670521	-0.792632468	-0.202818097	-0.107660172	0.089299516	0.610846884	0	0.182743701	-0.090101868	-0.071146566	0.397160281	0.130051987	0.016931688	0.206853605	-0.249057533	0.001391982	-0.419094497	0	0.048999041	0.323952391	0.133495499	-0.240976527	-0.096130216	0.067911021	0.142925921	-0.456738949	0.352311336	-0.163167996	-0.120355949	-0.108087988	0.176825814
63	50	cholesterol	Sterol	cholesterol	-0.362836991	0.322278537	0.049497799	0.124855652	0.403550021	0.070154409	0.256697256	0.116726709	0.209476384	-0.013154846	-0.192535343	0.110804234	0.575436759	-0.282274002	-0.065982467	0.261985428	0.088333645	0	-0.02310737	0.277030128	0.025903749	-0.013951824	0.013468607	-0.040948121	-0.068985999	0.171124807	0.021606104	0.392608642	0.397707988	-0.066657855	-0.215738769	-0.168431238	0.070725826	-0.168995039	-0.23552382	-0.305953288	0.250420642	-0.040924034	-0.218143921	0.054368347	0.139258956	0.006977915	0.102457937	-0.125993958	-0.276877545
64	200	phenylalanine	Phenylalanine and Tyrosine Metabolism	phenylalanine	0.160710045	0.081668831	0.03358972	0.030464002	-0.22717914	0.179997055	0.390159461	0.194485577	0.203904462	0.184236577	-0.316415577	-0.089984348	-0.078372295	-0.360394035	-0.178361739	-0.222368307	0.215991839	-0.000134082	0.073463383	-0.039751539	0.081742223	-0.084405495	0.113022216	-0.092978537	0	0.174654234	-0.163388941	0.046143882	0.425821004	-0.028483466	-0.180436737	-0.037395925	-0.041981647	-0.036696487	0.011871784	0.019837911	0.118896828	-0.093084603	-0.208409443	0.122407367	0.031747213	0.015570433	0.172721112	0.130769771	0.187892212
[truncated: 354 more columns]
